# Supplementary material for: Bis[bis­(diphenyl­thio­phosphin­yl)amido-κ2 S,S′]platinum(II)
Source: Acta Crystallogr Sect E Struct Rep Online. 2011 Mar 26;67(Pt 4):m479. doi: 10.1107/S1600536811010117 (PMC3099833; doi:10.1107/S1600536811010117)
Supplement: Supplementary file 2 [file e-67-0m479-Isup2.hkl]

#
# h,k,l, Fc-squared, Fo-squared, sigma(Fo-squared) and status flag
#
data_I
_shelx_title ' TEST STRUCTURE D:\DATA\IRISLI11_DENE\IRISLI11'
_shelx_refln_list_code          4
_shelx_F_calc_maximum      389.45
_exptl_crystal_F_000      1088.00
_reflns_d_resolution_high  0.7964
 
loop_
 _symmetry_equiv_pos_as_xyz
 'x, y, z'
 '-x, -y, -z'
 
_cell_length_a    10.1103
_cell_length_b    10.7023
_cell_length_c    23.9258
_cell_angle_alpha  98.137
_cell_angle_beta   90.496
_cell_angle_gamma 115.563
 
_shelx_F_squared_multiplier     1.000
 
loop_
 _refln_index_h
 _refln_index_k
 _refln_index_l
 _refln_F_squared_calc
 _refln_F_squared_meas
 _refln_F_squared_sigma
 _refln_observed_status
   1   0   0      556.97      789.56     28.75 o
   2   0   0    27061.00    26798.88     95.47 o
   3   0   0      423.28      468.16     22.17 o
   4   0   0     8205.38     8045.03    109.43 o
   5   0   0      382.18      343.62     14.11 o
   6   0   0     9745.08     9442.75     98.95 o
   7   0   0     1244.57     1284.48     20.61 o
   8   0   0     6162.85     6438.08     42.52 o
   9   0   0      442.15      525.03     28.40 o
  10   0   0     1258.42     1429.53    172.99 o
  11   0   0        5.37        8.37     15.77 o
 -11   1   0        1.56        9.75     20.13 o
 -10   1   0     1461.21     1577.59     65.31 o
  -9   1   0       38.45       33.44     23.31 o
  -8   1   0     5720.03     5901.70     52.40 o
  -7   1   0      903.26      825.96     19.01 o
  -6   1   0     4348.79     4061.55    105.33 o
  -5   1   0       54.46       65.52     16.47 o
  -4   1   0     5035.00     4935.57     58.02 o
  -3   1   0     7955.29     7567.61     62.33 o
  -1   1   0       41.34      424.78    127.04 o
   0   1   0    50967.61    52686.47    630.87 o
   1   1   0     7129.98     7711.96     46.88 o
   2   1   0     2600.09     2805.05     26.74 o
   3   1   0     1992.19     1619.92     20.19 o
   4   1   0     7113.88     6799.87     59.61 o
   5   1   0     3484.49     3350.10     23.57 o
   6   1   0     9138.84     8894.48    229.94 o
   7   1   0     4130.54     4185.70     71.53 o
   8   1   0     1403.10     1400.82     18.63 o
   9   1   0      639.80      717.91     23.69 o
  10   1   0      731.98      730.15     25.58 o
 -12   2   0      653.83      700.48     37.66 o
 -11   2   0      182.98      209.01     25.23 o
 -10   2   0     2524.10     2754.69     70.39 o
  -9   2   0     1163.78     1223.60     65.08 o
  -8   2   0     2385.07     2557.99     96.90 o
  -7   2   0     2832.76     2785.08     48.75 o
  -6   2   0     2708.35     2671.25     40.70 o
  -5   2   0     1054.19     1101.60     31.57 o
  -4   2   0    16261.87    16120.67    464.51 o
  -2   2   0   151668.61   135583.66   3495.51 o
  -1   2   0    16966.25    16801.45    148.93 o
   0   2   0     2170.21     2303.84     21.62 o
   1   2   0      301.41      435.38    169.85 o
   2   2   0    11658.20    11313.37     40.92 o
   3   2   0    12573.63    11403.70    117.85 o
   4   2   0    10196.27     9783.30     35.44 o
   5   2   0     8383.07     8169.61     31.52 o
   6   2   0     2366.95     2341.18     47.08 o
   7   2   0     5060.35     5063.81     43.44 o
   8   2   0      703.75      714.04     13.39 o
   9   2   0      703.07      715.10     29.31 o
  10   2   0       92.76       94.95     12.97 o
 -11   3   0      830.84      875.98     64.78 o
 -10   3   0      518.42      597.29     43.09 o
  -9   3   0     4247.37     4452.59     66.72 o
  -8   3   0     1020.76     1030.75     47.04 o
  -4   3   0     5685.99     5619.97     54.98 o
  -3   3   0    14508.89    13736.07     75.85 o
  -2   3   0      335.90      363.67     15.39 o
  -1   3   0    13794.32    12563.14     74.01 o
   0   3   0      169.89      119.35     11.85 o
   1   3   0     4316.24     3818.72     20.52 o
   2   3   0     4725.81     4298.89     40.47 o
   3   3   0     9895.02     9347.13    103.02 o
   4   3   0     3282.12     3306.18     32.90 o
   5   3   0     3214.65     3122.50     31.67 o
   6   3   0      115.30      139.41     11.63 o
   7   3   0     2410.51     2476.99     16.89 o
   8   3   0       67.29       79.90     11.74 o
   9   3   0      787.31      750.63     43.06 o
  -7   4   0      592.31      603.09     31.89 o
  -6   4   0      821.13      706.82     31.74 o
  -5   4   0    15855.58    14750.98     72.14 o
  -4   4   0        1.92       21.30     16.82 o
  -3   4   0    11941.77    11216.29     49.37 o
  -2   4   0     1556.62     1572.82     20.23 o
  -1   4   0    15233.92    14063.78    120.79 o
   0   4   0      430.76      410.56     12.66 o
   1   4   0    14524.50    13470.63     98.64 o
   2   4   0        2.16       18.53      8.60 o
   3   4   0     5025.64     4824.91     32.25 o
   4   4   0      167.43      139.91     10.90 o
   5   4   0     6880.03     6944.50     43.95 o
   6   4   0      566.58      557.62     12.65 o
   7   4   0     2439.42     2568.81     17.27 o
   8   4   0       10.35       19.74     12.07 o
   9   4   0      627.64      589.12     26.27 o
 -12   5   0      250.89      273.83     32.05 o
 -11   5   0     3382.44     3337.90     40.40 o
 -10   5   0        6.32       64.70     28.70 o
  -9   5   0     1836.31     1820.82     35.39 o
  -8   5   0       60.01       63.79     28.40 o
  -7   5   0     5020.83     4931.37     46.02 o
  -6   5   0     3133.59     3125.28     42.07 o
  -5   5   0     6021.42     5872.42     36.06 o
  -4   5   0     8086.33     7849.85     81.18 o
  -3   5   0     7520.26     6825.39     57.65 o
  -2   5   0     2123.16     1968.50     22.43 o
  -1   5   0     2186.30     1851.26     14.47 o
   0   5   0      157.23      168.92     13.10 o
   1   5   0     5024.87     4737.30     23.63 o
   2   5   0     2179.98     2092.65     43.74 o
   3   5   0      398.50      407.07     14.39 o
   4   5   0     3083.31     3100.80     41.28 o
   5   5   0     1817.90     1854.26     26.10 o
   6   5   0     1153.03     1170.38     15.39 o
   7   5   0      773.90      881.26     16.91 o
   8   5   0       38.39       10.93     21.72 o
 -12   6   0      172.82      130.16     30.68 o
 -11   6   0     1880.58     1899.95     35.84 o
 -10   6   0      138.01      166.45     28.70 o
  -9   6   0      654.48      760.89     30.98 o
  -8   6   0     1837.72     1797.89     35.84 o
  -7   6   0     3095.98     2890.02     33.56 o
  -6   6   0    15568.55    15404.20    157.12 o
  -5   6   0     7104.46     6899.86     40.99 o
  -4   6   0     4400.80     4317.61     36.22 o
  -3   6   0     6906.91     6697.90     65.42 o
  -2   6   0     8450.75     8257.15     66.68 o
  -1   6   0     1817.17     1574.17     15.43 o
   0   6   0     3341.74     3430.01    100.31 o
   1   6   0      559.39      562.73     14.07 o
   2   6   0     4319.77     4370.91     22.39 o
   3   6   0     4097.04     4234.52     72.52 o
   4   6   0     4642.06     4924.20     80.42 o
   5   6   0     1243.24     1283.43     46.25 o
   6   6   0      262.53      260.78     14.71 o
   7   6   0      218.78      260.83     19.06 o
 -12   7   0      155.28      141.40     30.07 o
 -11   7   0      485.77      483.87     29.92 o
 -10   7   0      706.75      656.10     31.74 o
  -9   7   0      394.69      392.44     29.31 o
  -8   7   0     4095.02     4025.89     43.28 o
  -7   7   0     1664.61     1576.08     29.12 o
  -6   7   0     9518.00     9304.79    140.95 o
  -5   7   0     2140.86     2067.00     19.00 o
  -4   7   0     7331.51     6651.21    216.00 o
  -3   7   0      678.22      671.85     11.67 o
  -2   7   0     5086.17     4806.54     54.87 o
  -1   7   0      314.51      306.38     12.53 o
   0   7   0     6091.40     6125.92     25.99 o
   1   7   0      587.15      605.47     14.55 o
   2   7   0     5124.71     5322.82     43.74 o
   3   7   0       72.35       69.37     11.88 o
   4   7   0     2636.10     2799.70    117.25 o
   5   7   0       28.49       51.24     13.74 o
   6   7   0       40.18       46.02     19.06 o
 -12   8   0      625.95      593.68     32.35 o
 -11   8   0        4.31       25.67     28.86 o
 -10   8   0     1730.54     1740.18     35.84 o
  -9   8   0        3.75       58.32     28.86 o
  -8   8   0     5376.24     5464.30     40.25 o
  -7   8   0      744.80      726.34     20.48 o
  -6   8   0     3165.37     3217.74     22.64 o
  -5   8   0      130.55      128.75     11.26 o
  -4   8   0     7244.79     7048.17     34.40 o
  -3   8   0      182.38      205.01     10.41 o
  -2   8   0     3692.20     3642.21     53.68 o
  -1   8   0       21.40       28.61     11.94 o
   0   8   0     5975.31     6173.42     94.09 o
   1   8   0      182.34      170.68     13.29 o
   2   8   0     5062.79     5149.70     58.47 o
   3   8   0      105.31      107.58     14.17 o
   4   8   0      230.43      231.86     14.55 o
   5   8   0        5.07       -0.42     14.66 o
 -12   9   0      787.72      758.46     33.72 o
 -11   9   0      113.39       94.77     30.68 o
 -10   9   0     1539.86     1507.36     34.78 o
  -9   9   0        6.16       39.34     29.62 o
  -8   9   0     3062.40     3104.33     40.78 o
  -7   9   0      301.32      337.02     14.73 o
  -6   9   0     2648.73     2628.42     49.24 o
  -5   9   0     1147.59     1265.14     16.73 o
  -4   9   0     5381.45     5459.55     98.67 o
  -3   9   0      106.91      125.72      9.73 o
  -2   9   0     4728.26     4814.86     43.38 o
  -1   9   0      273.73      253.18     13.39 o
   0   9   0     2946.79     2946.40     71.24 o
   1   9   0     1143.48     1166.53     47.69 o
   2   9   0     1278.60     1325.53     84.06 o
   3   9   0      409.52      390.57     21.26 o
   4   9   0       46.58       46.58     18.07 o
 -11  10   0      158.13      167.52     30.98 o
 -10  10   0      640.23      560.87     23.69 o
  -9  10   0      186.14      209.28     29.92 o
  -8  10   0     1021.80     1018.44     25.05 o
  -7  10   0     1470.72     1526.72     34.33 o
  -6  10   0     1274.33     1315.75     26.09 o
  -5  10   0      981.08     1019.82     13.99 o
  -4  10   0     1023.83     1108.41     31.11 o
  -3  10   0       29.09       47.90     15.94 o
  -2  10   0     1465.53     1561.49     37.11 o
  -1  10   0     1865.81     2000.10     16.55 o
   0  10   0      576.76      647.81     14.21 o
   1  10   0      676.71      664.82     25.44 o
   2  10   0       45.06       63.86     14.28 o
   3  10   0      222.45      186.51     12.74 o
 -11  11   0      174.20      148.69     31.44 o
 -10  11   0       52.58       24.91     29.92 o
  -9  11   0     1371.05     1364.51     29.37 o
  -8  11   0      181.76      148.67     13.61 o
  -7  11   0     1283.87     1358.05     24.11 o
  -6  11   0      960.83      981.84     21.88 o
  -5  11   0      391.52      378.58     17.89 o
  -4  11   0      626.76      620.39     14.61 o
  -3  11   0      640.37      639.53     20.20 o
  -2  11   0       24.96       40.62     26.05 o
  -1  11   0     2197.41     2145.00     68.00 o
   0  11   0        7.43       17.84     16.55 o
   1  11   0      437.46      422.21     29.92 o
  -9  12   0     1063.40     1028.75     26.37 o
  -8  12   0       10.09        0.77     14.27 o
  -7  12   0      529.02      550.88     14.88 o
  -6  12   0       54.83       52.77     14.43 o
  -5  12   0      116.51      127.88     13.37 o
  -4  12   0        0.45       -6.03     17.42 o
  -3  12   0     1425.06     1440.24     60.92 o
  -2  12   0      164.22      130.27     20.05 o
  -1  12   0      543.89      522.13    103.05 o
  -7  13   0      170.97      162.79     19.66 o
  -6  13   0       32.76       39.73     13.83 o
  -5  13   0      381.54      338.64     19.54 o
  -4  13   0      390.03      400.12     30.30 o
   3 -13   1      311.82      292.10     15.14 o
   4 -13   1     1169.50     1041.59     79.10 o
   5 -13   1       96.64       88.92     14.31 o
   6 -13   1      297.38      262.08     26.37 o
   7 -13   1        7.99       26.73     20.15 o
   8 -13   1      386.43      374.64     17.76 o
   0 -12   1      594.74      456.15     16.41 o
   1 -12   1       58.39       66.15     20.35 o
   2 -12   1     1837.46     1681.45     99.71 o
   3 -12   1       58.56      103.14     32.58 o
   4 -12   1      810.07      766.59     49.24 o
   5 -12   1       80.60       90.89     16.92 o
   6 -12   1      321.92      362.22     22.84 o
   7 -12   1       37.67       25.78     13.65 o
   8 -12   1      880.65      891.31     20.95 o
   9 -12   1        1.07        8.94     13.34 o
  10 -12   1     1040.59      975.37    155.82 o
  -1 -11   1       26.65       45.82     14.54 o
   0 -11   1     1599.91     1619.18     34.64 o
   1 -11   1       51.63       67.46     11.42 o
   2 -11   1     3524.41     3599.60     24.73 o
   3 -11   1      428.57      449.93     18.20 o
   4 -11   1      204.31      217.95     14.66 o
   5 -11   1      744.66      764.51     14.81 o
   6 -11   1     1707.45     1803.78     34.77 o
   7 -11   1      765.06      806.34     16.29 o
   8 -11   1     1708.64     1739.16     44.13 o
   9 -11   1      431.37      420.11     18.28 o
  10 -11   1      768.51      801.61     28.40 o
  11 -11   1      129.90       83.53     31.59 o
  -3 -10   1       49.16       53.58     21.72 o
  -2 -10   1     1223.61     1284.38    145.65 o
  -1 -10   1      250.70      282.22     35.99 o
   0 -10   1     2175.91     2251.33     78.20 o
   1 -10   1      799.43      799.09     17.60 o
   2 -10   1      636.39      670.06     13.67 o
   3 -10   1     2612.74     2626.58     20.74 o
   4 -10   1       43.97       69.38     11.95 o
   5 -10   1     1164.28     1139.28     15.33 o
   6 -10   1     2730.34     2801.05     22.37 o
   7 -10   1     2220.95     2142.39     49.08 o
   8 -10   1     1101.72     1108.59     22.23 o
   9 -10   1      917.54      891.66     32.80 o
  10 -10   1       62.17      127.12     29.16 o
  11 -10   1      413.57      377.41     31.29 o
  -4  -9   1      270.39      236.81     22.25 o
  -3  -9   1      317.79      289.44     15.52 o
  -2  -9   1     1096.55     1098.03     51.64 o
  -1  -9   1     2569.06     2669.86     52.78 o
   0  -9   1      802.22      838.62     13.94 o
   1  -9   1     3242.28     3351.34     45.66 o
   2  -9   1        9.63       32.40     11.76 o
   3  -9   1     4877.77     4785.69     39.03 o
   4  -9   1     1411.93     1447.57     13.46 o
   5  -9   1     9342.43     9641.95     36.06 o
   6  -9   1      851.64      883.15     13.66 o
   7  -9   1     3541.93     3696.68     25.71 o
   8  -9   1        7.92        4.79     20.21 o
   9  -9   1     2658.01     2675.58     38.42 o
  10  -9   1       20.05       20.20     29.31 o
  11  -9   1      895.40      932.81     32.65 o
  12  -9   1        6.24       11.09     30.07 o
  -5  -8   1       86.23       57.52     14.82 o
  -4  -8   1      256.51      279.61     44.04 o
  -3  -8   1     3049.14     3052.12     80.65 o
  -2  -8   1      167.49      187.20     14.50 o
  -1  -8   1     4900.63     5032.50     48.07 o
   0  -8   1        1.50       15.30     13.58 o
   1  -8   1     5791.41     5787.03     42.74 o
   2  -8   1        0.67       18.32     11.01 o
   3  -8   1     5567.21     5443.08     19.67 o
   4  -8   1     1297.14     1240.26     13.68 o
   5  -8   1    13288.04    12807.30    167.92 o
   6  -8   1       41.64       57.89     12.44 o
   7  -8   1     1842.92     1982.22     32.48 o
   8  -8   1      221.47      249.83     30.68 o
   9  -8   1     2663.84     2782.65     38.42 o
  10  -8   1       35.56       35.23     28.70 o
  11  -8   1     1528.68     1538.95     33.72 o
  12  -8   1      206.84      207.61     29.92 o
  -6  -7   1        9.82       20.36     14.44 o
  -5  -7   1      299.90      292.97     15.09 o
  -4  -7   1      368.70      409.40     15.95 o
  -3  -7   1     5716.81     5918.72     94.09 o
  -2  -7   1     1349.35     1445.09     16.86 o
  -1  -7   1     3342.25     3379.98     47.54 o
   0  -7   1       27.79       38.88     14.73 o
   1  -7   1     3469.25     3276.24     42.24 o
   2  -7   1      424.32      401.20     12.98 o
   3  -7   1     9105.86     8830.48     45.11 o
   4  -7   1     2311.07     2295.13     27.18 o
   5  -7   1     6247.16     6190.26     28.32 o
   6  -7   1     2390.26     2367.55     34.64 o
   7  -7   1     8218.71     8626.88    124.30 o
   8  -7   1     1794.05     1723.78     35.99 o
   9  -7   1     1633.35     1720.89     34.17 o
  10  -7   1      428.53      420.54     29.92 o
  11  -7   1     1133.61     1050.82     32.96 o
  12  -7   1      690.28      615.40     25.82 o
  -7  -6   1       96.01      121.10     14.92 o
  -6  -6   1      532.58      577.30     15.95 o
  -5  -6   1     2920.34     2987.07     21.26 o
  -4  -6   1     2290.44     2468.98     97.35 o
  -3  -6   1     5883.33     5906.57     55.81 o
  -2  -6   1     2195.78     2171.52     81.71 o
  -1  -6   1     3128.98     2923.60     18.34 o
   0  -6   1     1663.17     1567.28     16.97 o
   1  -6   1     5167.22     5039.27     68.17 o
   2  -6   1     4948.14     4669.37     22.58 o
   3  -6   1     7258.84     6995.16     26.97 o
   4  -6   1     5380.92     5035.84     23.02 o
   5  -6   1     2175.56     2138.37     19.31 o
   6  -6   1     2034.49     1863.65     27.21 o
   7  -6   1     6795.32     6721.06     48.45 o
   8  -6   1     2090.14     1939.14     29.31 o
   9  -6   1      493.75      457.45     30.22 o
  10  -6   1     1110.01     1030.93     32.35 o
  11  -6   1      141.33      185.29     29.31 o
  12  -6   1     1104.74     1004.80     34.48 o
  -8  -5   1      589.80      567.58     40.85 o
  -7  -5   1      181.62      210.29     12.21 o
  -6  -5   1     3821.58     3867.08     19.02 o
  -5  -5   1     2994.39     3013.07     42.46 o
  -4  -5   1     6977.15     6946.08     60.26 o
  -3  -5   1     1151.55     1110.66     12.02 o
  -2  -5   1     1101.78     1160.70     12.95 o
  -1  -5   1      138.98      129.28     10.22 o
   0  -5   1    14348.96    13834.28     38.45 o
   1  -5   1     1764.67     1827.78     23.45 o
   2  -5   1    10928.83    10350.73     28.36 o
   3  -5   1     1064.81      958.34     13.41 o
   4  -5   1    16887.41    15469.26    167.00 o
   5  -5   1     6596.84     6529.17     74.91 o
   6  -5   1     5972.24     5595.37     48.14 o
   7  -5   1      164.16       91.43     29.77 o
   8  -5   1     1014.89      991.74     30.98 o
   9  -5   1       42.42       54.37     27.94 o
  10  -5   1     2867.64     2746.35     39.94 o
  11  -5   1        1.68      -26.88     28.25 o
  12  -5   1     1646.54     1459.06     36.60 o
  -9  -4   1       21.86       36.00     15.08 o
  -8  -4   1     1742.43     1788.59     16.44 o
  -7  -4   1      118.55      126.82     13.74 o
  -6  -4   1     4173.24     4231.85     46.97 o
  -5  -4   1     1356.91     1337.66     31.19 o
  -4  -4   1     4080.67     3984.15     32.86 o
  -3  -4   1      885.65      927.12     17.81 o
  -2  -4   1     7359.02     6795.60     40.49 o
  -1  -4   1     1035.79      961.96     17.00 o
   0  -4   1    24168.84    22800.29     52.14 o
   1  -4   1       77.91       87.60     10.37 o
   2  -4   1    16146.03    15610.15    153.53 o
   3  -4   1        5.18        8.51     12.09 o
   4  -4   1     8560.11     7812.29     63.16 o
   5  -4   1      166.43      115.12     29.01 o
   6  -4   1     5610.52     5095.70     46.93 o
   7  -4   1     3188.71     2994.82     40.55 o
  -9  -3   1        0.98        5.86     12.21 o
  -8  -3   1     3773.20     3720.85     78.88 o
  -7  -3   1       60.86       81.41     11.19 o
  -6  -3   1     8508.72     8561.60    124.01 o
  -5  -3   1      125.52      149.05     13.46 o
  -4  -3   1     4090.98     3788.27     31.21 o
  -3  -3   1     5723.48     5921.77     27.06 o
  -2  -3   1    24941.02    23587.38     51.23 o
  -1  -3   1     1640.57     1685.76     15.23 o
   0  -3   1    11535.48    12058.17     91.09 o
   1  -3   1     4993.27     5354.24     26.28 o
   2  -3   1    35017.83    33295.73    435.14 o
   3  -3   1     5912.35     6149.22     72.52 o
   4  -3   1     3774.44     3748.72     48.14 o
   8  -3   1     4619.27     4695.28     72.16 o
   9  -3   1     1802.13     2007.41     51.70 o
  10  -3   1     2118.43     2269.17     57.87 o
  11  -3   1      337.95      382.12     90.06 o
 -10  -2   1      597.64      570.56     18.79 o
  -9  -2   1      451.59      398.63     13.53 o
  -8  -2   1     1403.57     1479.61     33.56 o
  -7  -2   1      252.06      275.27     14.97 o
  -6  -2   1     4052.86     4112.54     38.50 o
  -5  -2   1     5915.42     5815.67     90.74 o
  -4  -2   1     6336.94     6315.47     29.59 o
  -3  -2   1    10916.76    11052.90     65.08 o
  -2  -2   1     9391.08     9493.98    124.69 o
  -1  -2   1     1844.56     1839.38     22.44 o
   0  -2   1    46926.91    45650.50    201.82 o
   1  -2   1    20199.00    19112.42    119.60 o
   2  -2   1    20282.26    20343.36    130.04 o
   3  -2   1    22623.22    21596.88    110.41 o
   4  -2   1     1180.89     1083.76     45.69 o
   5  -2   1     8181.25     8173.95    402.24 o
   6  -2   1      645.28      637.67     39.94 o
   7  -2   1     2778.07     3112.31    272.77 o
   8  -2   1     5525.47     5787.72    148.76 o
   9  -2   1     1936.83     2169.18     85.73 o
  10  -2   1       14.05       21.79     22.39 o
  11  -2   1      468.94      530.06     26.47 o
  12  -2   1       10.55       15.88     19.83 o
 -10  -1   1      488.51      499.97     29.92 o
  -9  -1   1     1944.98     1863.77     29.39 o
  -8  -1   1     1121.67     1198.01     20.28 o
  -7  -1   1     2845.14     2889.65     36.75 o
  -6  -1   1     2610.57     2493.39     23.24 o
  -5  -1   1     7295.36     6912.27    132.66 o
  -4  -1   1     3359.08     3294.21     25.49 o
  -3  -1   1     4419.32     4024.17     27.81 o
  -2  -1   1      452.25      695.82     45.94 o
  -1  -1   1    43778.41    40873.20    131.83 o
   0  -1   1     7397.37     7888.16     78.14 o
   1  -1   1    82252.38    75519.49    478.96 o
   2  -1   1      589.87      747.30     60.60 o
   3  -1   1    10437.90     9939.44     95.38 o
   4  -1   1     1036.89     1047.96     23.95 o
   5  -1   1     9699.14     9430.20     48.59 o
   6  -1   1      108.68      122.11     24.45 o
   7  -1   1     7776.31     7847.06     58.17 o
   8  -1   1       80.41       92.98     19.11 o
   9  -1   1     3183.11     3566.78    135.55 o
  10  -1   1       98.84      119.19     19.22 o
  11  -1   1      666.37      649.41     19.40 o
 -11   0   1      722.41      663.46     47.46 o
 -10   0   1       23.31       53.31     28.10 o
  -9   0   1     1632.22     1742.32     21.32 o
  -8   0   1       74.44       69.48     16.05 o
  -7   0   1     9509.06     9450.35    169.95 o
  -6   0   1      146.19      157.58     17.11 o
  -5   0   1     6921.42     6950.32    131.37 o
  -4   0   1       40.54       55.40     12.65 o
  -3   0   1     7808.18     7308.48     66.22 o
  -2   0   1     7753.28     7354.42     53.38 o
  -1   0   1    42465.60    42496.76    252.19 o
   1   0   1    60314.09    59277.59    254.09 o
   2   0   1      167.79      187.00     16.86 o
   3   0   1     5835.58     5148.17     35.60 o
   4   0   1      129.46      163.62     14.27 o
   5   0   1    12756.15    12538.15     80.57 o
   6   0   1      452.47      466.83     17.54 o
   7   0   1     8216.61     8230.10     35.76 o
   8   0   1     3024.76     3061.19     39.03 o
   9   0   1      618.21      656.37     24.91 o
  10   0   1       88.92       93.80     13.07 o
  11   0   1      816.62      703.26     23.36 o
 -11   1   1     1838.10     2023.10     65.46 o
 -10   1   1       54.14       68.76     17.22 o
  -9   1   1     2332.23     2373.80     39.34 o
  -8   1   1       17.05       21.65     16.54 o
  -7   1   1     4326.48     4308.78     83.30 o
  -6   1   1      486.47      438.75     23.54 o
  -5   1   1     3942.26     4033.42    120.66 o
  -4   1   1      287.73      290.66     18.49 o
  -3   1   1    40160.82    37888.75    760.44 o
  -2   1   1     8069.95     8892.61    239.35 o
  -1   1   1    45238.75    46753.97   1311.35 o
   0   1   1     3093.99     3112.79     76.17 o
   1   1   1     7094.97     6307.85     62.28 o
   2   1   1      158.42      149.08     14.28 o
   3   1   1     6822.50     6294.79    171.47 o
   4   1   1      321.17      221.46     13.90 o
   5   1   1    10482.60     9848.10     37.10 o
   6   1   1     3428.66     3362.26     23.84 o
   7   1   1     6186.15     6111.37     41.54 o
   8   1   1     2692.38     2617.63     21.38 o
   9   1   1      609.45      565.97     66.10 o
  10   1   1       51.12       83.86     14.24 o
 -12   2   1      195.53      180.36     30.32 o
 -11   2   1     1141.07     1299.54     31.82 o
 -10   2   1      842.17      891.37     49.21 o
  -9   2   1     1521.45     1355.79    717.46 o
  -8   2   1     3136.30     3160.31    104.72 o
  -7   2   1      140.03      161.99     19.87 o
  -6   2   1     1188.13     1170.18     28.02 o
  -5   2   1     3781.87     3727.09     45.56 o
  -4   2   1    14748.63    15843.02    396.01 o
  -3   2   1     3841.93     3880.34    104.49 o
  -2   2   1    13986.75    13648.17    412.73 o
  -1   2   1     6216.25     5707.77     73.04 o
   0   2   1    13804.18    14089.10    123.17 o
   1   2   1      658.79      580.62     12.18 o
   2   2   1     1194.04     1270.26     13.37 o
   3   2   1     7185.06     6672.37     50.39 o
   4   2   1    11205.92    10459.63     29.43 o
   5   2   1     2601.86     2444.25     36.29 o
   6   2   1     3364.42     3322.98     31.72 o
   7   2   1      175.71      198.88     11.89 o
   8   2   1      946.84      962.22     17.22 o
   9   2   1      880.02      858.37     15.32 o
  10   2   1      319.83      275.80     13.48 o
 -11   3   1      572.20      647.05     54.68 o
 -10   3   1     2233.37     2485.93     55.22 o
  -9   3   1      484.75      603.41     37.82 o
  -8   3   1     6129.07     7570.91    508.02 o
  -7   3   1      554.09      342.95    220.52 o
  -4   3   1    38780.55    38064.96   1042.99 o
  -3   3   1    17693.28    17482.99    242.67 o
  -2   3   1     9020.53     9006.04    117.80 o
  -1   3   1     1153.34     1050.80     16.56 o
   0   3   1      243.47      292.31     12.40 o
   1   3   1      627.13      549.64     13.03 o
   2   3   1     7502.86     7075.34     24.61 o
   3   3   1      339.46      341.72     11.57 o
   4   3   1     8816.67     8446.94    107.47 o
   5   3   1      715.30      720.65     12.38 o
   6   3   1     3117.90     3149.32     38.35 o
   7   3   1       12.25       24.01     11.19 o
   8   3   1      377.64      426.19     22.55 o
   9   3   1      101.88       73.48     23.85 o
  -7   4   1      538.52      529.13     31.13 o
  -6   4   1     8852.15     7992.10     55.28 o
  -5   4   1     3985.32     3793.95    129.66 o
  -4   4   1    10217.64     9909.58    264.42 o
  -3   4   1      761.53      740.39     14.00 o
  -2   4   1     8368.61     7921.22     88.46 o
  -1   4   1      536.90      482.39     13.90 o
   0   4   1     7117.41     6822.69     80.61 o
   1   4   1       24.41       16.00      9.94 o
   2   4   1    15239.74    14677.14    400.65 o
   3   4   1      676.46      712.80     12.45 o
   4   4   1     1087.68     1101.78     12.18 o
   5   4   1      312.46      308.63     11.42 o
   6   4   1     1870.46     1867.19     14.90 o
   7   4   1       29.62       29.07     14.28 o
   8   4   1      523.14      491.31     23.69 o
   9   4   1       13.67       14.90     15.68 o
 -12   5   1     1218.25     1112.79     28.40 o
 -11   5   1      111.91       87.18     30.98 o
 -10   5   1     2814.51     2679.52     39.79 o
  -9   5   1       32.06       36.91     29.31 o
  -8   5   1      987.50      942.38     31.74 o
  -7   5   1      112.39      104.34     29.77 o
  -6   5   1    15913.71    15218.60     69.71 o
  -5   5   1     7223.39     7257.05    102.48 o
  -4   5   1     8642.52     8022.58    129.40 o
  -3   5   1     2687.20     2580.68     25.23 o
  -2   5   1     1344.86     1081.15     15.90 o
  -1   5   1     2071.42     1974.19     14.33 o
   0   5   1     6951.64     6604.78     22.85 o
   1   5   1     1266.94     1251.65     17.24 o
   2   5   1     2260.90     2239.90     40.32 o
   3   5   1     1494.70     1521.02     17.24 o
   4   5   1     1513.81     1598.24     17.77 o
   5   5   1      778.41      858.34     15.79 o
   6   5   1      847.77      837.37     16.02 o
   7   5   1      116.47      100.54     21.41 o
   8   5   1      336.85      269.12     22.93 o
 -12   6   1      904.45      759.98     34.17 o
 -11   6   1       52.86       10.93     29.62 o
 -10   6   1     1292.71     1221.98     33.41 o
  -9   6   1      171.15      200.17     21.26 o
  -8   6   1     1651.61     1638.88     35.23 o
  -7   6   1     5350.42     5159.33     46.02 o
  -6   6   1     4296.67     4076.35     32.28 o
  -5   6   1    10998.58    10621.04     81.59 o
  -4   6   1     5929.94     5855.04     69.13 o
  -3   6   1     3512.37     3287.32     60.46 o
  -2   6   1     5243.10     4952.94     25.45 o
  -1   6   1     3147.61     2949.51     15.64 o
   0   6   1     3018.14     3191.86     32.58 o
   1   6   1     5270.16     5072.54     85.51 o
   2   6   1      598.38      535.81     14.12 o
   3   6   1     5217.68     5524.72     51.79 o
   4   6   1      441.42      478.09     13.06 o
   5   6   1     1602.77     1605.48     16.51 o
   6   6   1      199.40      185.33     14.44 o
   7   6   1       55.32       68.19     20.96 o
 -12   7   1      273.74      239.05     22.63 o
 -11   7   1       81.67       83.68     30.83 o
 -10   7   1      306.74      261.38     30.07 o
  -9   7   1     1264.87     1431.42     34.02 o
  -8   7   1     1186.45     1175.66     33.72 o
  -7   7   1     6736.91     7111.60     59.62 o
  -6   7   1     1437.61     1381.31     34.47 o
  -5   7   1     2124.05     2189.98     27.34 o
  -4   7   1     2950.45     2696.35     47.81 o
  -3   7   1     5385.52     5125.65     52.55 o
  -2   7   1     1359.07     1368.02     13.11 o
  -1   7   1     2026.54     1953.77     22.23 o
   0   7   1      170.07      177.32     13.74 o
   1   7   1     5845.16     5895.86     22.76 o
   2   7   1       28.70       31.97     10.70 o
   3   7   1     3882.22     4078.40     34.63 o
   4   7   1      422.61      440.94     18.00 o
   5   7   1      453.59      443.80     14.73 o
   6   7   1       39.48        8.66     21.11 o
 -12   8   1       79.35      146.26     30.83 o
 -11   8   1      637.36      567.10     32.80 o
 -10   8   1       41.36       64.39     29.31 o
  -9   8   1     2262.17     2306.37     37.66 o
  -8   8   1        9.26       30.30     25.35 o
  -7   8   1     4693.52     4722.77    104.44 o
  -6   8   1        5.17       11.61     11.48 o
  -5   8   1     1439.75     1423.96     25.40 o
  -4   8   1       75.06      100.37     23.23 o
  -3   8   1     3579.53     3588.18     25.49 o
  -2   8   1        7.09       14.79      8.67 o
  -1   8   1     4268.68     4277.11     32.15 o
   0   8   1      653.04      617.04     11.67 o
   1   8   1     4871.05     4871.74    109.43 o
   2   8   1      308.69      297.92     14.59 o
   3   8   1     2349.27     2331.81     64.85 o
   4   8   1       16.71        3.77     14.34 o
   5   8   1      126.03      111.17     21.57 o
 -12   9   1       10.17       53.61     31.13 o
 -11   9   1      709.98      661.72     32.96 o
 -10   9   1      272.29      304.66     22.33 o
  -9   9   1     1967.83     1997.61     30.22 o
  -8   9   1        7.15       13.13     18.98 o
  -7   9   1     1597.45     1744.30     32.54 o
  -6   9   1      102.79      107.61     12.06 o
  -5   9   1     3741.72     3829.23     66.34 o
  -4   9   1      696.20      699.35     14.92 o
  -3   9   1     1141.76     1226.91     14.59 o
  -2   9   1       48.09       63.69     11.74 o
  -1   9   1     3755.07     3869.10     48.67 o
   0   9   1      309.57      325.45     11.39 o
   1   9   1     1591.01     1531.72     63.48 o
   2   9   1       18.94       17.95     26.35 o
   3   9   1      205.09      190.97     18.60 o
   4   9   1       20.01       13.36     21.26 o
 -11  10   1      232.51      180.58     22.78 o
 -10  10   1      261.08      283.70     31.59 o
  -9  10   1      505.51      553.47     25.28 o
  -8  10   1      637.81      644.67     22.47 o
  -7  10   1      544.65      554.78     15.41 o
  -6  10   1      147.92      160.02     13.32 o
  -5  10   1     1170.34     1230.27     14.73 o
  -4  10   1      482.93      492.07     12.39 o
  -3  10   1      889.15      897.90     18.21 o
  -2  10   1      640.50      664.91     19.59 o
  -1  10   1      861.67      864.98     48.83 o
   0  10   1     1420.04     1377.04     24.34 o
   1  10   1      448.56      467.37     17.40 o
   2  10   1       52.10       59.53     20.20 o
   3  10   1      105.18       75.79     21.26 o
 -10  11   1      267.18      218.55     32.35 o
  -9  11   1       63.63       97.73     22.86 o
  -8  11   1      911.42      936.46     19.91 o
  -7  11   1      199.35      213.12     13.40 o
  -6  11   1      726.00      771.56     18.33 o
  -5  11   1      296.35      323.27     12.06 o
  -4  11   1      154.30      193.63     13.29 o
  -3  11   1      373.42      428.17     19.27 o
  -2  11   1     1097.61     1109.51     50.31 o
  -1  11   1       38.84       71.29     16.52 o
   0  11   1      368.57      310.16     19.21 o
   1  11   1       50.02       75.79     28.10 o
  -9  12   1        1.70       12.82     15.99 o
  -8  12   1      853.21      891.34     36.26 o
  -7  12   1       42.02       63.07     12.31 o
  -6  12   1      406.74      393.98     22.27 o
  -5  12   1       13.99       12.45     12.31 o
  -4  12   1      267.17      241.44     16.82 o
  -3  12   1       89.80      109.72     13.51 o
  -2  12   1      849.15      745.80     26.00 o
  -1  12   1       17.28       27.17     13.53 o
  -7  13   1       44.52       61.63     15.32 o
  -6  13   1      258.98      258.74     20.68 o
  -5  13   1      173.03      138.98     14.67 o
  -4  13   1      550.27      481.53     23.86 o
   3 -13   2     1014.26      876.63     27.41 o
   4 -13   2       85.72       79.77     14.59 o
   5 -13   2     1137.22     1041.80     40.04 o
   6 -13   2       27.90       37.70     14.68 o
   7 -13   2      391.98      342.98     17.32 o
   8 -13   2       20.06       24.86     25.39 o
   0 -12   2        0.29       12.45     17.61 o
   1 -12   2     1413.02     1338.37     92.23 o
   2 -12   2       10.77       13.78     13.25 o
   3 -12   2     2935.95     2946.65     43.20 o
   4 -12   2       27.74       35.59     17.18 o
   5 -12   2      700.59      693.37     27.30 o
   6 -12   2      106.02       76.90     14.07 o
   7 -12   2     1210.15     1191.04     48.21 o
   8 -12   2       68.64       66.46     15.51 o
   9 -12   2      859.93      847.11     45.87 o
  10 -12   2       46.49       49.81     32.05 o
  -2 -11   2       30.91       24.81     12.31 o
  -1 -11   2     1257.63     1258.19     73.68 o
   0 -11   2       33.44       69.50     13.29 o
   1 -11   2     2679.33     2610.28     87.88 o
   2 -11   2      191.75      202.92     16.46 o
   3 -11   2     1923.24     2048.90     50.30 o
   4 -11   2      496.32      491.80     13.71 o
   5 -11   2      351.50      375.17     19.27 o
   6 -11   2      646.63      664.92     16.13 o
   7 -11   2     2472.19     2554.09     88.63 o
   8 -11   2      698.39      713.14     14.27 o
   9 -11   2     1127.63     1171.31     22.91 o
  10 -11   2      692.93      692.94     22.93 o
  11 -11   2      114.15      123.48     22.54 o
  -3 -10   2      569.27      497.65     16.38 o
  -2 -10   2      275.62      271.81     33.34 o
  -1 -10   2     1954.98     1960.31     20.58 o
   0 -10   2      702.45      789.77     22.12 o
   1 -10   2     2298.67     2449.00     37.08 o
   2 -10   2      904.84      918.65     15.37 o
   3 -10   2      209.85      225.04     12.55 o
   4 -10   2     1613.13     1669.17     18.02 o
   5 -10   2     2354.83     2307.67     20.03 o
   6 -10   2     2987.04     3227.36     40.34 o
   7 -10   2     1814.00     1975.58     33.81 o
   8 -10   2     1740.43     1739.49     33.28 o
   9 -10   2      374.30      392.44     29.77 o
  10 -10   2      715.11      792.03     32.65 o
  11 -10   2       24.72       38.12     29.31 o
  -4  -9   2      272.95      276.50     15.25 o
  -3  -9   2      758.55      729.94     19.97 o
  -2  -9   2     1721.97     1797.12     98.11 o
  -1  -9   2      963.30      904.90     76.54 o
   0  -9   2     2461.72     2473.91     62.50 o
   1  -9   2       13.09       32.10     12.01 o
   2  -9   2     2516.54     2488.48     22.94 o
   3  -9   2       79.28       85.22     11.51 o
   4  -9   2     4679.39     4692.38     22.68 o
   5  -9   2     2129.23     2268.30     16.46 o
   6  -9   2     7075.57     7242.63    102.69 o
   7  -9   2      354.44      413.49     14.73 o
   8  -9   2     1374.58     1399.40     25.91 o
   9  -9   2       56.04       78.22     28.86 o
  10  -9   2     1466.80     1441.44     33.72 o
  11  -9   2        4.28       71.38     29.16 o
  12  -9   2      966.00      961.82     34.02 o
  -5  -8   2       77.01       86.87     33.41 o
  -4  -8   2      540.55      558.41     48.37 o
  -3  -8   2      221.09      235.10     14.07 o
  -2  -8   2     5661.49     5921.11     64.70 o
  -1  -8   2       88.29       94.08     13.47 o
   0  -8   2     1454.78     1498.86     17.23 o
   1  -8   2       12.51       15.01      9.98 o
   2  -8   2     4832.69     4828.14     21.15 o
   3  -8   2      145.76      152.82     11.87 o
   4  -8   2     9136.76     9093.09     65.24 o
   5  -8   2        9.93       29.14     11.16 o
   6  -8   2     4918.12     4789.74     55.29 o
   7  -8   2        3.32       36.23     28.55 o
   8  -8   2     1390.30     1385.55     32.80 o
   9  -8   2      266.83      306.79     29.46 o
  10  -8   2     1956.08     1916.35     35.08 o
  11  -8   2      128.86      156.13     29.31 o
  12  -8   2     1516.32     1351.23     36.75 o
  -6  -7   2      287.62      277.14     15.41 o
  -5  -7   2       37.97       44.79     14.01 o
  -4  -7   2     2162.83     2238.47     79.05 o
  -3  -7   2     1012.15     1034.61     33.26 o
  -2  -7   2     3337.99     3439.98     49.81 o
  -1  -7   2     1849.29     1804.63     17.34 o
   0  -7   2     1209.05     1272.71     16.69 o
   1  -7   2     1237.82     1300.48     23.41 o
   2  -7   2     4401.81     4324.70     42.51 o
   3  -7   2     1022.45      992.15     13.50 o
   4  -7   2     7767.85     7317.97     64.20 o
   5  -7   2     2404.15     2335.06     37.93 o
   6  -7   2     1329.25     1243.23     18.38 o
   7  -7   2     1225.78     1268.91     33.87 o
   8  -7   2     3960.24     3984.13     41.31 o
   9  -7   2     1118.63     1183.10     31.89 o
  10  -7   2      820.77      764.54     31.59 o
  11  -7   2      478.37      460.48     30.83 o
  12  -7   2      690.98      685.26     32.65 o
  -7  -6   2      242.96      248.38     16.10 o
  -6  -6   2      499.25      487.14     12.94 o
  -5  -6   2     2035.24     2057.29     59.96 o
  -4  -6   2     5099.37     5103.60     23.66 o
  -3  -6   2     5742.76     5969.71     55.37 o
  -2  -6   2      238.46      246.58      9.78 o
  -1  -6   2     1131.72     1096.65     21.26 o
   0  -6   2     3435.74     3583.59     21.59 o
   1  -6   2     9098.45     8998.23     27.67 o
   2  -6   2     6221.39     6277.40     53.67 o
   3  -6   2     5072.12     4745.66     21.53 o
   4  -6   2     2704.16     2500.27     40.08 o
   5  -6   2     5149.78     5146.16     31.58 o
   6  -6   2     2109.72     2023.53     29.26 o
   7  -6   2     1731.15     1791.82     34.17 o
   8  -6   2     2531.53     2404.33     37.06 o
   9  -6   2     1432.87     1447.21     26.12 o
  10  -6   2      475.59      523.51     29.01 o
  11  -6   2     1104.01     1124.78     32.20 o
  12  -6   2      163.90      185.59     30.22 o
  -8  -5   2      119.47      118.05     12.53 o
  -7  -5   2     1656.03     1773.04     41.68 o
  -6  -5   2     1152.96     1175.67     14.46 o
  -5  -5   2     5224.94     5378.75     39.42 o
  -4  -5   2     2579.79     2539.54     14.44 o
  -3  -5   2     5213.55     5037.98     33.50 o
  -2  -5   2       71.15       77.38     10.49 o
  -1  -5   2     4509.47     4245.10     45.34 o
   0  -5   2       38.11       41.19     12.78 o
   1  -5   2    15526.67    14917.99     54.90 o
   2  -5   2     1934.44     1968.11     20.41 o
   3  -5   2     6912.17     6735.42     42.99 o
   4  -5   2      802.95      759.25     15.91 o
   5  -5   2     7411.90     7461.56    180.01 o
   6  -5   2      487.01      450.00     30.22 o
   7  -5   2     3517.00     3482.18     40.85 o
   8  -5   2      264.76      283.85     28.25 o
   9  -5   2     1267.94     1195.71     31.13 o
  10  -5   2        7.17        7.29     26.58 o
  11  -5   2     1330.50     1310.68     32.35 o
  12  -5   2       36.07        6.99     30.22 o
  -9  -4   2      513.67      475.65     35.54 o
  -8  -4   2       12.72       27.34     12.33 o
  -7  -4   2     4825.97     4877.30     99.87 o
  -6  -4   2      363.68      380.56     12.47 o
  -5  -4   2     7937.42     8137.67    101.60 o
  -4  -4   2        2.22       18.24     13.15 o
  -3  -4   2     1484.00     1452.54     17.07 o
  -2  -4   2       88.74      104.22     10.25 o
  -1  -4   2    25086.14    24715.19     87.20 o
   0  -4   2     1109.53      926.04     12.93 o
   1  -4   2    23600.82    23051.32    123.23 o
   2  -4   2       22.08       18.75     10.89 o
   3  -4   2    27278.91    25921.19    233.72 o
   4  -4   2      492.74      515.69     17.66 o
   5  -4   2     3229.07     2883.34     40.09 o
   6  -4   2      248.70      284.01     28.55 o
   7  -4   2     1622.13     1616.40     35.39 o
   8  -4   2      661.48      671.13     30.37 o
  -9  -3   2     1731.91     1669.86     46.97 o
  -8  -3   2      134.34      137.88     12.27 o
  -7  -3   2     3474.91     3610.09     61.13 o
  -6  -3   2        3.66       26.44     13.79 o
  -5  -3   2     4112.33     4207.99     23.41 o
  -4  -3   2     1649.08     1565.93     17.54 o
  -3  -3   2     3227.37     3117.18     23.16 o
  -2  -3   2     7885.64     7635.59     69.03 o
  -1  -3   2    21057.80    20777.09    104.64 o
   0  -3   2     2819.24     2231.36     34.97 o
   1  -3   2    13965.87    13752.10     65.90 o
   2  -3   2     7242.32     6603.15     66.14 o
   3  -3   2    18629.15    17709.87    103.80 o
   4  -3   2    12928.42    12433.83     74.57 o
   5  -3   2     3000.90     2565.01     35.23 o
   7  -3   2      377.23      413.53     56.12 o
   8  -3   2     3671.76     3783.17     73.74 o
   9  -3   2     2315.96     2409.75     53.12 o
  10  -3   2      664.30      723.49     44.31 o
  11  -3   2      226.33      224.11     60.31 o
  12  -3   2      165.54      191.97     23.24 o
 -10  -2   2       82.28       62.44     15.90 o
  -9  -2   2     1981.36     2080.93     47.46 o
  -8  -2   2     1097.35     1098.23     19.50 o
  -7  -2   2     2722.00     2840.66     22.34 o
  -6  -2   2      329.19      336.84     17.16 o
  -5  -2   2     2812.57     2892.75     37.13 o
  -4  -2   2     3562.82     3194.13     22.92 o
  -3  -2   2    16036.71    15731.63    162.05 o
  -2  -2   2     9782.09     8991.81     37.43 o
  -1  -2   2    20004.04    18229.75     82.16 o
   0  -2   2    10632.73    10743.42     49.28 o
   1  -2   2    25586.86    24849.16    250.14 o
   2  -2   2     4773.70     4909.02     92.60 o
   3  -2   2      378.70      449.07     27.31 o
   4  -2   2      536.04      489.10     31.63 o
   5  -2   2      287.46      330.71     24.58 o
   6  -2   2     6466.17     6774.20    292.43 o
   7  -2   2      933.92     1028.56     41.01 o
   8  -2   2     6501.56     6672.18    203.06 o
   9  -2   2     1560.60     1689.11     64.47 o
  10  -2   2      818.24      879.86     26.66 o
  11  -2   2        8.66       20.92     15.29 o
  12  -2   2      188.14      169.36     18.19 o
 -11  -1   2      102.33       99.85     15.20 o
 -10  -1   2     1040.78      979.65     21.25 o
  -9  -1   2      231.11      279.40     19.44 o
  -8  -1   2     1163.27     1155.15     35.99 o
  -7  -1   2      541.21      574.30     16.69 o
  -6  -1   2     4840.81     4751.69     51.18 o
  -5  -1   2      785.73      863.92     15.88 o
  -4  -1   2     5902.89     5510.83     29.69 o
  -3  -1   2     5599.28     5022.46     30.45 o
  -2  -1   2    12402.55    12688.10    128.11 o
  -1  -1   2      318.36      242.93     17.29 o
   0  -1   2    10430.39    11766.46    102.67 o
   1  -1   2     1903.23     1907.29     35.45 o
   2  -1   2    50764.83    53042.44   3019.34 o
   3  -1   2       41.02       48.58     19.50 o
   4  -1   2     3448.67     3187.63    250.21 o
   5  -1   2       24.71       29.47     16.15 o
   6  -1   2    10955.90    12401.82   1769.49 o
   7  -1   2      637.45      650.29     20.13 o
   8  -1   2     6410.52     6609.27    198.73 o
   9  -1   2      132.72      161.91     34.78 o
  10  -1   2      421.78      409.37     14.56 o
  11  -1   2       56.26       66.82     15.05 o
 -11   0   2       13.92       19.40     22.25 o
 -10   0   2     2511.15     2558.76     26.92 o
  -9   0   2       69.41      114.21     15.02 o
  -8   0   2      840.63      823.88     26.43 o
  -7   0   2        4.91       22.49     15.13 o
  -6   0   2     4621.06     4477.10    130.31 o
  -5   0   2      631.61      659.08     17.10 o
  -4   0   2     5894.41     5908.25     47.99 o
  -3   0   2      595.44      526.99     17.77 o
  -2   0   2    25267.34    26914.24    182.70 o
  -1   0   2      472.92      457.83     23.73 o
   0   0   2    30281.87    27385.14    775.32 o
   1   0   2     3042.29     3942.19    182.86 o
   2   0   2    12572.52    12937.91    264.51 o
   3   0   2      104.04       62.88     23.08 o
   4   0   2     7329.73     7108.11     36.72 o
   5   0   2      308.18      304.51     23.54 o
   6   0   2    11841.51    11558.72     62.12 o
   7   0   2      197.49      222.30     14.81 o
   8   0   2     3520.69     3682.40     27.91 o
   9   0   2      279.38      293.56     20.23 o
  10   0   2      443.59      443.68     17.56 o
  11   0   2        7.61       23.04     13.84 o
 -11   1   2       90.49       76.52     20.95 o
 -10   1   2     2162.55     2241.37     40.70 o
  -9   1   2       44.62       32.78     17.98 o
  -8   1   2     3244.50     3373.37     43.51 o
  -7   1   2     1567.63     1456.28     40.17 o
  -6   1   2     1863.82     1796.54     38.65 o
  -5   1   2      913.18      907.70     21.60 o
  -4   1   2     3647.11     3579.52     51.94 o
  -3   1   2      184.28      152.07     22.64 o
  -2   1   2     4713.09     5374.97    291.98 o
  -1   1   2       90.83      431.54     96.14 o
   0   1   2    20664.98    23155.05    826.93 o
   1   1   2     1589.06     1847.58     25.36 o
   2   1   2      263.67      238.02     12.42 o
   3   1   2      537.19      522.77     12.77 o
   4   1   2     8084.71     7783.50     40.47 o
   5   1   2     2743.14     2643.28     23.29 o
   6   1   2     5495.52     5198.67     68.84 o
   7   1   2     2669.81     2594.38     21.08 o
   8   1   2      668.27      650.09     13.00 o
   9   1   2      384.20      397.12     13.68 o
  10   1   2     1129.42     1052.57     35.74 o
 -12   2   2      759.10      760.98     63.71 o
 -11   2   2      298.29      276.28     26.72 o
 -10   2   2     1050.54      799.70    337.16 o
  -9   2   2      609.46      566.83     37.21 o
  -8   2   2      871.06      909.34     37.97 o
  -7   2   2     2156.26     2024.35    104.26 o
  -6   2   2      922.00      913.59     37.06 o
  -5   2   2     5139.30     5396.41    119.30 o
  -4   2   2     6035.60     5965.64    129.63 o
  -3   2   2    27653.51    28045.00    658.00 o
  -2   2   2    16401.23    16446.19    385.90 o
  -1   2   2      580.05      795.71     27.64 o
   0   2   2      998.29     1118.40     29.16 o
   1   2   2      149.91      178.31     10.80 o
   2   2   2     2037.79     2070.84     21.26 o
   3   2   2    13930.11    13476.11     33.37 o
   4   2   2     5374.83     5027.42     47.66 o
   5   2   2     4511.74     4424.16     43.59 o
   6   2   2     3290.45     3246.44     26.27 o
   7   2   2      598.37      644.47     15.52 o
   8   2   2      325.19      327.38     12.03 o
   9   2   2       30.99       46.04     11.92 o
  10   2   2      478.53      406.92     19.48 o
 -11   3   2     1100.43     1175.62     70.77 o
 -10   3   2      540.59      620.50     37.80 o
  -9   3   2     2310.82     1558.01    831.82 o
  -8   3   2      155.89      147.17     59.23 o
  -7   3   2     3917.99     3674.96    145.27 o
  -6   3   2      667.99      661.55     34.76 o
  -5   3   2     8655.74     8830.41     86.49 o
  -4   3   2      715.38      709.14     25.15 o
  -3   3   2    44227.89    41646.98   1730.08 o
  -2   3   2      666.35      881.65     24.90 o
  -1   3   2     2092.47     1979.87     26.12 o
   0   3   2     2638.26     2297.27     32.80 o
   1   3   2     2293.53     2305.70     24.57 o
   2   3   2      600.71      577.74     15.03 o
   3   3   2    18658.96    18218.87    309.22 o
   4   3   2      142.81      162.02     11.28 o
   5   3   2     1710.52     1728.21     25.30 o
   6   3   2      231.75      249.62     11.16 o
   7   3   2      712.56      735.12     17.77 o
   8   3   2      367.44      379.09     16.90 o
   9   3   2      227.45      239.33     16.16 o
  -7   4   2     3517.06     3289.45     41.61 o
  -6   4   2     1233.17     1059.78     34.02 o
  -5   4   2    22658.41    20423.49    867.12 o
  -4   4   2       85.71      236.80     77.33 o
  -3   4   2     4849.48     4698.98     94.88 o
  -2   4   2        2.18       12.74     11.96 o
  -1   4   2      220.80      231.31     12.85 o
   0   4   2      117.78       70.65      9.33 o
   1   4   2    18338.92    17857.91    201.99 o
   2   4   2       46.66       45.69     13.97 o
   3   4   2     8016.16     7982.09     29.37 o
   4   4   2        6.20        7.72     12.83 o
   5   4   2      835.29      856.99     26.81 o
   6   4   2       25.25       32.13     13.37 o
   7   4   2      182.32      171.77     20.50 o
   8   4   2        7.49       16.56     15.15 o
   9   4   2      304.77      291.00     16.75 o
 -12   5   2      134.61      103.58     31.59 o
 -11   5   2      821.36      780.48     33.56 o
 -10   5   2        3.78       61.05     30.22 o
  -9   5   2     2637.06     2600.70     38.42 o
  -8   5   2       99.68      154.30     29.46 o
  -7   5   2     5948.63     5925.39     48.60 o
  -6   5   2     1281.54     1357.45     44.21 o
  -5   5   2    13501.89    12431.90    268.50 o
  -4   5   2     3291.71     3047.50     66.05 o
  -3   5   2     5599.83     5331.52    118.05 o
  -2   5   2      680.08      593.38     17.62 o
  -1   5   2     3334.92     3120.61     25.34 o
   0   5   2     1808.26     1619.03     20.18 o
   1   5   2    13462.25    13290.83     96.21 o
   2   5   2     2051.64     1903.63     16.39 o
   3   5   2       90.22       90.35     13.05 o
   4   5   2      261.36      263.56     16.40 o
   5   5   2     1436.45     1456.79     77.61 o
   6   5   2      140.67      161.59     19.59 o
   7   5   2      290.09      303.29     21.26 o
   8   5   2       84.22       55.36     15.62 o
 -12   6   2      212.33      175.72     31.74 o
 -11   6   2      628.32      718.82     32.20 o
 -10   6   2       10.52       -3.19     30.07 o
  -9   6   2     1451.58     1407.57     33.56 o
  -8   6   2      278.64      340.35     31.89 o
  -7   6   2     6141.21     6337.88     49.06 o
  -6   6   2     4030.11     3880.75     39.96 o
  -5   6   2     1090.32     1108.56     17.56 o
  -4   6   2      462.94      458.03     13.21 o
  -3   6   2     2577.37     2380.02     43.14 o
  -2   6   2     1566.95     1444.76     19.77 o
  -1   6   2     7048.53     6804.53     82.60 o
   0   6   2     3315.70     3201.92     26.75 o
   1   6   2     2965.96     2899.72     19.71 o
   2   6   2     3362.04     3231.60     33.34 o
   3   6   2       88.09      107.85     13.58 o
   4   6   2     1452.90     1490.54     31.21 o
   5   6   2      567.47      568.04     15.57 o
   6   6   2      401.80      348.25     16.86 o
   7   6   2      185.84      175.48     15.14 o
 -12   7   2       15.02       36.60     30.68 o
 -11   7   2      528.28      547.81     31.74 o
 -10   7   2      501.82      425.70     31.29 o
  -9   7   2      398.64      380.29     30.22 o
  -8   7   2     2758.38     2696.23     38.58 o
  -7   7   2      745.20      747.57     22.95 o
  -6   7   2     1759.82     1720.77     28.00 o
  -5   7   2     3891.60     3731.13     55.51 o
  -4   7   2     1447.98     1443.02     18.85 o
  -3   7   2     2282.70     2292.66     35.92 o
  -2   7   2     4800.84     4700.87     52.42 o
  -1   7   2     1192.75     1321.14     12.80 o
   0   7   2     2711.83     2835.63     53.55 o
   1   7   2      213.01      210.26     13.67 o
   2   7   2     2529.35     2501.36     18.79 o
   3   7   2      395.86      423.91     14.61 o
   4   7   2     2181.24     2239.21     80.49 o
   5   7   2      292.51      243.15     20.96 o
   6   7   2      194.87      114.56     38.35 o
 -12   8   2       57.65       74.11     31.44 o
 -11   8   2       20.33       25.67     29.62 o
 -10   8   2     1050.49     1022.88     33.41 o
  -9   8   2        9.41       -7.29     28.70 o
  -8   8   2     3090.12     3186.21    178.23 o
  -7   8   2       70.69       82.46     17.42 o
  -6   8   2      125.04      135.61     13.91 o
  -5   8   2      754.29      809.81     14.03 o
  -4   8   2     1644.62     1665.44     24.37 o
  -3   8   2       63.88      103.13     14.46 o
  -2   8   2     2293.37     2289.44     16.90 o
  -1   8   2       14.20       20.38     11.70 o
   0   8   2     4117.29     4272.09     65.12 o
   1   8   2        2.07        6.94     13.37 o
   2   8   2     1452.28     1486.00     57.03 o
   3   8   2      240.40      278.08     20.50 o
   4   8   2      912.29      827.11     24.30 o
   5   8   2       32.89       -5.77     15.19 o
 -12   9   2      449.22      331.09     33.87 o
 -11   9   2      178.93      228.57     31.29 o
 -10   9   2      915.89      912.01     32.80 o
  -9   9   2      199.25      187.72     30.22 o
  -8   9   2     1112.56     1063.56     22.82 o
  -7   9   2      215.18      225.59     16.51 o
  -6   9   2     1243.64     1279.97     34.55 o
  -5   9   2       20.49       17.00     12.20 o
  -4   9   2     1826.93     1899.95     34.62 o
  -3   9   2      809.74      813.05     12.47 o
  -2   9   2     1169.91     1158.72     13.22 o
  -1   9   2      510.49      527.09     17.29 o
   0   9   2     3147.39     3237.27     23.31 o
   1   9   2      146.43      165.13     15.99 o
   2   9   2     1371.83     1382.21     24.45 o
   3   9   2       37.45       24.30     14.43 o
   4   9   2      149.12      124.51     15.51 o
 -11  10   2      336.98      330.93     32.96 o
 -10  10   2      386.81      329.11     31.44 o
  -9  10   2       41.59       51.75     22.22 o
  -8  10   2      211.24      207.54     15.57 o
  -7  10   2      452.66      452.36     14.94 o
  -6  10   2      756.81      782.34     18.37 o
  -5  10   2      645.81      633.77     19.03 o
  -4  10   2      539.00      572.20     12.68 o
  -3  10   2      350.92      393.17     15.91 o
  -2  10   2     1190.58     1203.22     49.56 o
  -1  10   2      337.40      305.73     15.24 o
   0  10   2      755.39      764.49     15.72 o
   1  10   2       63.00       54.10     16.41 o
   2  10   2      431.47      331.38     68.88 o
   3  10   2       62.70       40.61     24.45 o
 -10  11   2      181.25      164.18     31.13 o
  -9  11   2      524.61      503.26     22.38 o
  -8  11   2       96.03       84.58     17.27 o
  -7  11   2      932.98      931.71     20.24 o
  -6  11   2      458.55      461.82     17.21 o
  -5  11   2     1213.47     1160.89     29.24 o
  -4  11   2      345.74      367.39     11.62 o
  -3  11   2      402.68      421.14     13.85 o
  -2  11   2      292.04      316.25     22.89 o
  -1  11   2     1037.68     1042.95     37.77 o
   0  11   2      187.97      198.03     13.68 o
   1  11   2       51.84       49.45     14.87 o
  -9  12   2     1177.16     1079.14     83.75 o
  -8  12   2        6.76        5.89     15.26 o
  -7  12   2      732.20      754.43     14.84 o
  -6  12   2      132.85      123.64     11.35 o
  -5  12   2      522.02      536.92     35.11 o
  -4  12   2       13.33       18.20     13.61 o
  -3  12   2      524.87      574.93     18.60 o
  -2  12   2       19.35       -0.70     13.63 o
  -1  12   2      363.64      367.77     14.72 o
  -7  13   2      620.40      580.36     27.33 o
  -6  13   2       12.73        9.60     15.29 o
  -5  13   2      401.40      358.03     25.40 o
  -4  13   2      186.49      193.96     14.86 o
   3 -13   3       28.40       35.31     13.95 o
   4 -13   3     1443.31     1587.82     28.32 o
   5 -13   3        2.85       19.44     30.45 o
   6 -13   3     1104.24      928.96     35.00 o
   7 -13   3       23.50       17.82     16.11 o
   8 -13   3      511.39      433.92     39.05 o
   0 -12   3      753.12      722.31     77.89 o
   1 -12   3       37.27       32.44     13.32 o
   2 -12   3     1393.84     1360.60     31.60 o
   3 -12   3        0.57       -0.30     16.86 o
   4 -12   3     2322.54     2384.59     75.67 o
   5 -12   3       41.07       32.24     16.12 o
   6 -12   3      840.83      829.44     17.06 o
   7 -12   3       35.37       39.09     15.29 o
   8 -12   3     1174.22     1228.90     37.25 o
   9 -12   3       73.24       67.22     27.05 o
  10 -12   3      423.64      292.97     23.54 o
  -2 -11   3      384.37      330.04     19.44 o
  -1 -11   3       49.26       50.70     11.53 o
   0 -11   3     1654.91     1555.51     26.89 o
   1 -11   3      248.55      280.68     13.30 o
   2 -11   3     2417.21     2468.50     56.29 o
   3 -11   3      473.89      450.16     12.86 o
   4 -11   3     1026.74     1061.73     15.40 o
   5 -11   3      348.53      404.08     17.96 o
   6 -11   3     1595.13     1724.67    111.25 o
   7 -11   3      625.75      639.62     25.94 o
   8 -11   3     1542.77     1636.01     45.82 o
   9 -11   3      516.88      554.75     24.35 o
  10 -11   3      460.96      401.40     30.53 o
  11 -11   3      504.51      516.98     33.26 o
  -3 -10   3      381.79      406.74     15.78 o
  -2 -10   3      703.98      615.48     16.32 o
  -1 -10   3      613.05      587.65     12.19 o
   0 -10   3     1310.80     1386.36     26.14 o
   1 -10   3      474.34      491.27     19.34 o
   2 -10   3      782.77      766.18     12.30 o
   3 -10   3      683.90      677.73     13.56 o
   4 -10   3       50.89       61.74     12.80 o
   5 -10   3     1185.46     1195.35     33.71 o
   6 -10   3     2356.85     2508.73     36.53 o
   7 -10   3     1282.32     1236.90     26.69 o
   8 -10   3      464.61      470.41     14.22 o
   9 -10   3      888.78      903.26     23.65 o
  10 -10   3       77.76       80.98     16.39 o
  11 -10   3      561.10      591.32     30.37 o
  -4  -9   3      156.49      150.97     15.25 o
  -3  -9   3      453.92      496.46     13.35 o
  -2  -9   3     1073.57     1088.60     16.64 o
  -1  -9   3     2941.84     2920.53     87.40 o
   0  -9   3      613.80      597.60     17.39 o
   1  -9   3     1097.56     1144.79     29.58 o
   2  -9   3       25.43       48.96     13.81 o
   3  -9   3     3079.90     3193.39     56.90 o
   4  -9   3      295.73      335.45     11.93 o
   5  -9   3     6504.58     6576.69     71.04 o
   6  -9   3      474.35      503.61     13.62 o
   7  -9   3     1436.56     1457.04     29.52 o
   8  -9   3       73.42       79.60     17.11 o
   9  -9   3      919.12      965.16     31.59 o
  10  -9   3       23.39        7.90     28.86 o
  11  -9   3      867.03      835.61     32.05 o
  12  -9   3       16.89       60.14     30.37 o
  -5  -8   3      760.91      766.26     17.07 o
  -4  -8   3       85.66       71.87     28.48 o
  -3  -8   3     1374.66     1326.63     17.02 o
  -2  -8   3      100.89      102.15     13.58 o
  -1  -8   3     2443.81     2475.89     66.67 o
   0  -8   3      358.50      365.16     13.90 o
   1  -8   3      492.47      552.31     13.10 o
   2  -8   3      849.03      838.23     13.86 o
   3  -8   3     4186.44     4252.34     31.32 o
   4  -8   3      372.25      398.37     13.53 o
   5  -8   3     6407.47     6186.10     53.12 o
   6  -8   3      337.05      362.18     14.04 o
   7  -8   3     1270.81     1353.43     22.55 o
   8  -8   3      221.59      293.42     29.31 o
   9  -8   3     1450.44     1521.33     33.56 o
  10  -8   3      171.70      176.02     27.49 o
  11  -8   3     1026.03     1088.64     31.89 o
  12  -8   3       72.98       78.37     29.31 o
  -6  -7   3        4.56        8.51     12.08 o
  -5  -7   3      732.36      755.40     42.22 o
  -4  -7   3       84.76      124.36      9.15 o
  -3  -7   3     3373.08     3385.93     21.16 o
  -2  -7   3     1850.87     1978.71     35.46 o
  -1  -7   3      670.72      656.73     14.87 o
   0  -7   3     1602.81     1629.76     24.53 o
   1  -7   3     2652.72     2728.70     42.07 o
   2  -7   3      841.21      781.99     14.16 o
   3  -7   3     7052.82     6782.61     65.03 o
   4  -7   3      945.41      999.91     13.27 o
   5  -7   3      892.94      887.98     12.80 o
   6  -7   3     1788.48     1754.77     19.73 o
   7  -7   3     1281.00     1325.11     32.35 o
   8  -7   3      963.68      985.06     31.29 o
   9  -7   3     2418.03     2416.63     35.08 o
  10  -7   3      576.63      552.22     30.22 o
  11  -7   3      785.76      811.31     30.37 o
  12  -7   3      266.64      321.06     29.77 o
  -7  -6   3      372.03      393.74     22.43 o
  -6  -6   3      575.72      594.70     27.52 o
  -5  -6   3     1709.74     1654.50     14.87 o
  -4  -6   3     4278.03     4331.59     63.50 o
  -3  -6   3     2579.18     2628.44     36.53 o
  -2  -6   3     5879.52     5671.02     54.17 o
  -1  -6   3      118.79      142.47     10.59 o
   0  -6   3     5790.06     5625.72     25.34 o
   1  -6   3     2092.62     1915.43     18.42 o
   2  -6   3     6813.03     6421.31     71.89 o
   3  -6   3     4042.08     3907.43     22.01 o
   4  -6   3     6690.58     6380.35     52.05 o
   5  -6   3      505.60      490.65     16.42 o
   6  -6   3     3341.27     3335.36     45.63 o
   7  -6   3     1818.57     2026.92     35.39 o
   8  -6   3     1764.67     1701.45     34.32 o
   9  -6   3      378.61      396.85     28.25 o
  10  -6   3      310.22      302.69     19.90 o
  11  -6   3      369.09      344.60     29.92 o
  12  -6   3      374.22      390.01     31.13 o
  -8  -5   3      110.55      111.19     12.36 o
  -7  -5   3      196.36      223.88     12.09 o
  -6  -5   3     3165.77     3159.48     19.12 o
  -5  -5   3     1407.05     1470.28     14.75 o
  -4  -5   3     3406.46     3447.41     17.39 o
  -3  -5   3      731.96      706.02     27.58 o
  -2  -5   3     1711.82     1747.68     13.36 o
  -1  -5   3      827.00      889.19     12.34 o
   0  -5   3    12056.92    11700.79     38.83 o
   1  -5   3      366.24      336.04     14.65 o
   2  -5   3    24254.66    23529.65    203.25 o
   3  -5   3       71.01       65.02     10.31 o
   4  -5   3    17419.55    16675.55     90.19 o
   5  -5   3       65.32       82.45     18.79 o
   6  -5   3     4736.26     4491.54     44.04 o
   7  -5   3     1439.97     1412.59     34.17 o
   8  -5   3     3151.63     2961.40     38.27 o
   9  -5   3      127.96       96.29     26.58 o
  10  -5   3      954.64      916.56     31.59 o
  11  -5   3       27.18        9.57     28.40 o
  12  -5   3      527.88      507.58     23.05 o
  -9  -4   3       12.12       32.11     13.15 o
  -8  -4   3     1491.18     1518.18     56.25 o
  -7  -4   3        8.50       26.48     12.24 o
  -6  -4   3     5650.32     5654.30     30.22 o
  -5  -4   3      134.63      161.37     13.68 o
  -4  -4   3     2808.40     2732.55     39.49 o
  -3  -4   3      144.08      185.18     13.10 o
  -2  -4   3     2930.10     2712.22     19.76 o
  -1  -4   3      154.02      212.31     22.55 o
   0  -4   3    30242.04    28948.37    187.76 o
   1  -4   3      472.47      553.38     13.44 o
   2  -4   3    24494.08    23398.44    195.73 o
   3  -4   3      845.60      816.88     14.62 o
   4  -4   3    11977.95    11275.72    209.39 o
   5  -4   3      228.48      331.54     30.07 o
   6  -4   3     4686.21     4450.53     44.50 o
   7  -4   3     1221.93     1163.82     34.17 o
   8  -4   3      545.60      535.51     29.16 o
   9  -4   3      657.66      677.21     30.07 o
  12  -4   3      203.08      182.37     20.43 o
  -9  -3   3       51.77       58.32     12.51 o
  -8  -3   3     3816.78     4007.02     82.16 o
  -7  -3   3      208.75      230.70     14.60 o
  -6  -3   3     2808.59     2736.58     20.34 o
  -5  -3   3       54.85       43.71     13.36 o
  -4  -3   3     2017.85     2029.52     18.90 o
  -3  -3   3      587.14      617.23     14.70 o
  -2  -3   3    21834.46    20958.41    236.09 o
  -1  -3   3     5676.22     6335.91     84.21 o
   0  -3   3    24879.67    23953.79     60.68 o
   1  -3   3       63.33      110.18     12.36 o
   2  -3   3    24025.45    22764.55    233.30 o
   3  -3   3       72.29       91.18     16.80 o
   4  -3   3     1996.55     1907.80     55.46 o
   5  -3   3      229.39      273.22     30.22 o
   6  -3   3     4115.07     4157.77     79.86 o
   7  -3   3     4402.06     4049.82    337.16 o
   8  -3   3     2428.35     2375.38    130.84 o
   9  -3   3     1588.71     1658.73     65.76 o
  10  -3   3     2208.66     2227.88    107.60 o
  11  -3   3       80.51      100.58     22.27 o
  12  -3   3       16.59       20.05     26.88 o
 -10  -2   3      627.01      584.09     42.75 o
  -9  -2   3      535.23      559.78     18.83 o
  -8  -2   3     1563.12     1611.74     19.63 o
  -7  -2   3      242.78      261.10     14.82 o
  -6  -2   3      841.10      815.44     15.67 o
  -5  -2   3      442.03      441.61     14.21 o
  -4  -2   3     1406.64     1481.93     18.36 o
  -3  -2   3     3297.85     3361.25     24.16 o
  -2  -2   3    22626.15    23159.67    146.26 o
  -1  -2   3    15921.83    17144.25    276.72 o
   0  -2   3     1948.83     2339.84     25.17 o
   1  -2   3     7558.08     7143.16    107.44 o
   2  -2   3    15073.83    15775.68    145.73 o
   3  -2   3    15248.92    14415.67    332.76 o
   4  -2   3      736.29      662.34     28.84 o
   5  -2   3     6371.54     6053.74    190.53 o
   6  -2   3      293.06      262.88     21.75 o
   7  -2   3     6053.69     6241.30    245.89 o
   8  -2   3     4528.59     4583.50    164.18 o
   9  -2   3     1522.32     1604.01     49.21 o
  10  -2   3      313.09      315.97     17.32 o
  11  -2   3      226.96      216.83     18.09 o
 -11  -1   3      332.11      300.86     31.74 o
 -10  -1   3      513.97      529.34     21.36 o
  -9  -1   3     1536.21     1524.46     78.52 o
  -8  -1   3      184.77      201.85     15.76 o
  -7  -1   3      108.85      121.55     16.02 o
  -6  -1   3      163.70      180.84     13.16 o
  -5  -1   3     3652.32     3509.33     59.23 o
  -4  -1   3     3205.26     3441.07     85.05 o
  -3  -1   3     3835.47     3718.72     27.37 o
  -2  -1   3     4620.94     5423.89     34.36 o
  -1  -1   3     1142.61     1398.92     25.89 o
   0  -1   3     5558.23     6129.84     47.18 o
   1  -1   3     4404.93     4655.86    150.66 o
   2  -1   3     3531.40     3930.40    113.53 o
   3  -1   3     1937.52     2196.56     49.51 o
   4  -1   3     1025.55     1069.36     56.95 o
   5  -1   3     5482.73     5252.89    221.59 o
   6  -1   3      985.50      922.35     48.45 o
   7  -1   3     5357.00     5703.07    203.06 o
   8  -1   3     1027.08      972.35     22.21 o
   9  -1   3      975.47     1019.79     27.40 o
  10  -1   3       31.03       47.24     14.71 o
  11  -1   3      194.16      177.74     17.11 o
 -11   0   3      801.56      817.09     34.17 o
 -10   0   3        9.19       14.76     17.34 o
  -9   0   3     2065.31     2040.60     69.94 o
  -8   0   3       22.96       21.00     15.13 o
  -7   0   3     2092.71     2070.07     45.03 o
  -6   0   3      750.81      784.95     33.79 o
  -5   0   3     7487.77     7141.20    233.20 o
  -4   0   3      175.85      185.24     14.20 o
  -3   0   3     7659.67     7559.91     41.49 o
  -2   0   3     2288.77     2233.32     29.25 o
  -1   0   3      256.04      327.22     23.34 o
   0   0   3      423.86      441.58     44.15 o
   1   0   3    43870.93    43225.80    937.75 o
   2   0   3      407.85      482.51     27.94 o
   3   0   3     5451.79     5294.08    146.56 o
   4   0   3      146.98      182.98     11.12 o
   5   0   3    10880.57    10794.01    209.23 o
   6   0   3      125.76      141.13     11.79 o
   7   0   3     2757.88     2793.10     91.42 o
   8   0   3      278.15      308.68     12.87 o
   9   0   3     1142.75     1246.01     57.20 o
  10   0   3       57.69       71.33     15.00 o
  11   0   3      632.01      658.28     23.49 o
 -11   1   3     1281.84     1336.34     40.09 o
 -10   1   3       32.59       23.74     18.98 o
  -9   1   3     1154.44     1205.52     43.28 o
  -8   1   3      225.40      205.12     16.86 o
  -7   1   3     3772.35     3756.89    110.72 o
  -6   1   3     1699.41     1659.72     55.66 o
  -5   1   3      831.07      808.90     20.83 o
  -4   1   3      145.08      178.12     14.90 o
  -3   1   3     3628.10     3598.50     49.06 o
  -2   1   3    23696.47    25771.57    478.10 o
  -1   1   3     3851.69     4137.05    109.54 o
   0   1   3     2913.39     2503.68     79.79 o
   1   1   3     1026.64     1207.71     31.59 o
   2   1   3       72.67       66.91     14.13 o
   3   1   3     3249.66     3109.32     24.22 o
   4   1   3      823.55      821.84     16.70 o
   5   1   3    10811.60    10446.65    119.07 o
   6   1   3      419.69      462.10     12.67 o
   7   1   3     2078.70     2071.51     31.38 o
   8   1   3      232.76      259.48     13.09 o
   9   1   3      429.75      444.36     37.40 o
  10   1   3        7.52        8.15     17.00 o
 -12   2   3      148.17      127.21     28.45 o
 -11   2   3     1350.80     1469.12     30.94 o
 -10   2   3      295.20      326.83     36.75 o
  -9   2   3      948.08      959.65     47.54 o
  -8   2   3      353.78      397.54     23.31 o
  -7   2   3      858.78      883.90     22.39 o
  -6   2   3     2258.96     2276.00    102.06 o
  -5   2   3     1364.73     1290.47     28.32 o
  -4   2   3     9773.75     9473.40     68.16 o
  -3   2   3     8610.33     9421.74    520.17 o
  -2   2   3    52577.14    49882.70   1449.41 o
  -1   2   3    30698.74    32040.97    790.37 o
   0   2   3      730.19      588.94     16.71 o
   1   2   3      216.25      274.95     39.87 o
   2   2   3     3694.04     3817.98     35.84 o
   3   2   3     2463.13     2204.71     20.51 o
   4   2   3     6567.96     6098.69     53.38 o
   5   2   3     2066.91     2005.36     18.69 o
   6   2   3     1328.39     1376.64     25.51 o
   7   2   3     1231.19     1206.10     21.64 o
   8   2   3      289.03      326.20     15.36 o
   9   2   3      664.20      722.66     70.85 o
  10   2   3      120.35      101.86     17.84 o
 -12   3   3      176.77      151.48     57.58 o
 -11   3   3      391.21      448.22     38.93 o
 -10   3   3      382.67      371.33     29.99 o
  -9   3   3      379.68      416.60     30.50 o
  -8   3   3     4026.88     4115.02    115.12 o
  -7   3   3       67.04       72.62     26.56 o
  -6   3   3     2520.98     2433.90     83.08 o
  -5   3   3     5802.26     5674.76     54.09 o
  -4   3   3    36434.68    35498.35   1719.36 o
  -3   3   3     2793.71     2305.95     52.40 o
  -2   3   3     6009.61     5858.20    179.55 o
  -1   3   3     1015.79      761.05     20.39 o
   0   3   3      355.36      383.92     15.26 o
   1   3   3      700.46      717.38     11.73 o
   2   3   3    13100.83    13012.50    282.71 o
   3   3   3      680.48      657.17     20.58 o
   4   3   3     8548.98     8566.40     31.20 o
   5   3   3      409.88      415.83     20.35 o
   6   3   3      127.16      136.54     20.05 o
   7   3   3      148.73      103.86     56.35 o
   8   3   3      109.62      136.37     14.75 o
   9   3   3      265.73      238.20     17.49 o
  -7   4   3      101.53       74.88     19.25 o
  -6   4   3     8604.13     8182.46    337.16 o
  -5   4   3     1490.74     1580.36    158.71 o
  -4   4   3    24272.27    22566.82    478.99 o
  -3   4   3       68.17       74.91     12.32 o
  -2   4   3     1406.83     1375.60     33.85 o
  -1   4   3        2.14       10.19     12.28 o
   0   4   3    11572.21    11492.05     52.40 o
   1   4   3       54.45       55.48      9.18 o
   2   4   3    24598.42    23646.14    138.05 o
   3   4   3       44.74       33.87     13.74 o
   4   4   3     3682.05     3711.55     21.75 o
   5   4   3       78.35       83.53     18.83 o
   6   4   3     1504.15     1567.65     24.76 o
   7   4   3       83.93       89.22     14.85 o
   8   4   3      618.01      658.29     22.17 o
   9   4   3       17.38       19.74     22.17 o
 -12   5   3      255.71      204.42     33.11 o
 -11   5   3       85.19       85.35     30.68 o
 -10   5   3     1112.36     1012.85     34.63 o
  -9   5   3      223.68      227.20     30.07 o
  -8   5   3     3218.42     3035.06     40.25 o
  -7   5   3        4.74        5.01     28.86 o
  -6   5   3    13788.73    13713.88    594.29 o
  -5   5   3      408.14      401.44     18.47 o
  -4   5   3     1985.76     1892.46     17.21 o
  -3   5   3        8.73       22.94     10.82 o
  -2   5   3     7226.75     7374.09    127.36 o
  -1   5   3      178.23      110.57     15.24 o
   0   5   3    13114.63    12806.35    120.32 o
   1   5   3      584.59      534.49     10.99 o
   2   5   3     8477.48     8512.51     87.71 o
   3   5   3       54.89       67.71     13.36 o
   4   5   3       95.32       93.91     13.64 o
   5   5   3       27.38       44.65     18.98 o
   6   5   3      877.29      737.88    397.99 o
   7   5   3       57.29       50.74     12.99 o
   8   5   3      285.23      229.45     16.69 o
 -12   6   3      283.47      248.77     31.89 o
 -11   6   3       17.33       66.52     30.37 o
 -10   6   3     1279.28     1273.17     33.87 o
  -9   6   3       86.72       76.24     30.98 o
  -8   6   3     1702.27     1620.50     36.60 o
  -7   6   3      628.66      606.55     22.64 o
  -6   6   3     6942.86     6513.67     64.56 o
  -5   6   3     1147.17     1073.41     16.48 o
  -4   6   3     3629.89     3516.77     59.02 o
  -3   6   3       52.37       49.80     10.94 o
  -2   6   3    13382.63    13666.68    370.70 o
  -1   6   3     4095.86     3981.22     85.66 o
   0   6   3     7918.94     7974.07    121.54 o
   1   6   3     1930.33     1821.28     17.61 o
   2   6   3      419.90      438.69     13.48 o
   3   6   3      873.81      852.00     15.46 o
   4   6   3     1378.29     1535.60     25.36 o
   5   6   3      712.86      747.07     22.48 o
   6   6   3      798.97      589.96    252.34 o
   7   6   3      366.34      353.86     72.60 o
 -12   7   3      193.80      164.33     32.20 o
 -11   7   3       25.42       29.01     30.83 o
 -10   7   3      633.82      599.75     31.59 o
  -9   7   3     1898.30     1814.60     35.39 o
  -8   7   3      193.39      219.61     30.22 o
  -7   7   3     1490.35     1423.66     30.35 o
  -6   7   3     1115.69     1051.13     17.46 o
  -5   7   3      107.94      132.91     13.11 o
  -4   7   3     3833.33     3743.61     29.76 o
  -3   7   3     2199.64     2123.13     47.70 o
  -2   7   3     1988.51     2026.21     52.42 o
  -1   7   3     2824.06     2721.31     31.17 o
   0   7   3     2045.49     1941.64    103.05 o
   1   7   3     2284.12     2282.83     26.73 o
   2   7   3      101.45      122.56     18.68 o
   3   7   3     1667.36     1684.75     25.21 o
   4   7   3      835.03      797.49     23.69 o
   5   7   3     1118.44     1077.40     17.77 o
   6   7   3      212.83      157.52     23.39 o
 -12   8   3      133.09      139.42     32.65 o
 -11   8   3      363.93      387.28     32.20 o
 -10   8   3        6.92      -27.94     29.46 o
  -9   8   3     1900.61     1645.87     28.25 o
  -8   8   3       53.46       39.50     20.52 o
  -7   8   3     3194.69     3109.53     40.68 o
  -6   8   3     1639.69     1543.89     30.71 o
  -5   8   3      104.45      110.14     16.90 o
  -4   8   3     1266.54     1304.70     16.37 o
  -3   8   3     3850.37     4002.93     89.88 o
  -2   8   3        9.53        1.23     10.26 o
  -1   8   3     1056.15     1143.16     14.44 o
   0   8   3        6.28       18.39     24.60 o
   1   8   3     2955.42     3003.63     28.55 o
   2   8   3      990.04     1018.32     17.62 o
   3   8   3     2111.15     2118.50     26.88 o
   4   8   3      203.73      202.22     27.26 o
   5   8   3      441.55      313.17     17.31 o
 -12   9   3        1.10       32.50     30.98 o
 -11   9   3      947.29      847.76     25.97 o
 -10   9   3      305.05      294.18     31.59 o
  -9   9   3     1195.60     1115.37     34.63 o
  -8   9   3       37.53       31.87     17.57 o
  -7   9   3     1468.75     1483.11     43.36 o
  -6   9   3       41.27       43.58     12.64 o
  -5   9   3     1643.92     1625.66     22.98 o
  -4   9   3      563.44      561.10     14.12 o
  -3   9   3     1325.30     1372.55     21.94 o
  -2   9   3      287.09      315.42     21.66 o
  -1   9   3     1888.12     1879.13     24.95 o
   0   9   3      187.55      186.52     11.07 o
   1   9   3     1771.26     1713.86     79.91 o
   2   9   3       83.83       91.89     14.49 o
   3   9   3      742.72      673.84     16.54 o
   4   9   3        5.81       24.60     21.95 o
 -11  10   3      620.13      579.71     35.54 o
 -10  10   3      178.38      189.24     30.98 o
  -9  10   3     1224.49     1126.97     73.30 o
  -8  10   3       24.00       39.22     19.07 o
  -7  10   3      395.37      439.82     15.87 o
  -6  10   3      403.74      419.10     18.85 o
  -5  10   3     1932.59     1991.34     50.02 o
  -4  10   3     1506.76     1650.96     19.25 o
  -3  10   3      621.09      677.95     23.54 o
  -2  10   3      385.05      412.46     14.46 o
  -1  10   3     2109.14     2204.96     35.79 o
   0  10   3      320.70      353.39     37.20 o
   1  10   3     1298.42     1327.96     70.44 o
   2  10   3       35.18       35.75     13.06 o
 -10  11   3      167.56      205.03     32.80 o
  -9  11   3      312.58      316.20     21.78 o
  -8  11   3      642.33      593.40     30.33 o
  -7  11   3      155.67      144.09     15.42 o
  -6  11   3     1183.94     1297.39     62.99 o
  -5  11   3      525.88      537.90     12.16 o
  -4  11   3     1107.82     1184.16     28.39 o
  -3  11   3      795.12      818.03     41.35 o
  -2  11   3      679.35      676.55     24.69 o
  -1  11   3      211.85      230.94     12.40 o
   0  11   3      351.31      320.18     18.84 o
   1  11   3      203.31      191.92     14.01 o
  -9  12   3      124.30      130.77     20.04 o
  -8  12   3     1210.81     1220.91     56.88 o
  -7  12   3       95.17      116.20     13.63 o
  -6  12   3     1191.58     1236.85     30.82 o
  -5  12   3       95.30      114.37     11.19 o
  -4  12   3      721.25      732.02     23.45 o
  -3  12   3      119.66      149.54     17.53 o
  -2  12   3     1023.41     1079.06     83.66 o
  -1  12   3       21.51       12.36     13.92 o
  -6  13   3      872.59      823.37     45.55 o
  -5  13   3        1.90       17.55     16.56 o
   3 -13   4      544.58      502.41     38.01 o
   4 -13   4       28.22       46.20     12.53 o
   5 -13   4     1394.00     1313.76    149.67 o
   6 -13   4        2.96       39.49     26.13 o
   7 -13   4      824.42      807.67     81.01 o
   8 -13   4       92.05      108.48     16.02 o
   0 -12   4        0.95       21.60     13.81 o
   1 -12   4      512.24      509.11     17.50 o
   2 -12   4       36.24       58.47     12.07 o
   3 -12   4     1665.31     1655.03     74.97 o
   4 -12   4        3.49       15.62     13.35 o
   5 -12   4     1569.90     1526.77     33.83 o
   6 -12   4       25.46       25.93     17.36 o
   7 -12   4      791.76      805.78     16.96 o
   8 -12   4        0.96       15.87     17.46 o
   9 -12   4      489.14      464.18     30.59 o
  10 -12   4       53.92       51.79     30.07 o
  -2 -11   4       40.44       56.94     14.87 o
  -1 -11   4      454.87      414.65     25.09 o
   0 -11   4      308.52      308.19     24.82 o
   1 -11   4     1226.24     1221.38     36.87 o
   2 -11   4      142.21      161.10     13.01 o
   3 -11   4     1626.44     1692.65     22.09 o
   4 -11   4      265.54      270.62     13.52 o
   5 -11   4      595.32      643.52     14.43 o
   6 -11   4      196.30      175.82     14.41 o
   7 -11   4     1511.07     1625.43     64.63 o
   8 -11   4      332.74      336.93     18.99 o
   9 -11   4      643.41      661.46     24.83 o
  10 -11   4      400.10      391.23     30.98 o
  11 -11   4      345.42      303.75     31.89 o
  -3 -10   4       99.44      115.13     19.82 o
  -2 -10   4      206.20      174.11     12.33 o
  -1 -10   4      834.35      765.19     26.73 o
   0 -10   4     1013.18     1102.20     19.63 o
   1 -10   4      982.40      997.13     18.60 o
   2 -10   4      394.04      457.99     12.09 o
   3 -10   4      295.20      309.64     13.57 o
   4 -10   4     1136.96     1170.25     36.38 o
   5 -10   4      472.58      485.49     13.78 o
   6 -10   4      919.84      969.89     17.93 o
   7 -10   4     2269.63     2381.75     37.89 o
   8 -10   4      687.88      679.38     22.11 o
   9 -10   4      307.70      357.97     21.11 o
  10 -10   4      445.84      453.35     30.37 o
  11 -10   4      100.18      121.50     30.37 o
  -4  -9   4      739.75      805.58     92.26 o
  -3  -9   4      232.25      211.65     14.54 o
  -2  -9   4      986.99      979.76     24.45 o
  -1  -9   4      467.32      418.23     19.06 o
   0  -9   4     1538.67     1690.47     17.76 o
   1  -9   4       15.27       32.12     11.05 o
   2  -9   4      332.16      365.30     10.76 o
   3  -9   4      128.17      122.20     12.22 o
   4  -9   4     3058.65     3091.50     39.72 o
   5  -9   4     1071.58     1127.57     19.31 o
   6  -9   4     3446.51     3535.42     24.33 o
   7  -9   4      311.43      357.22     20.41 o
   8  -9   4      322.88      334.79     17.84 o
   9  -9   4        8.25       11.86     20.93 o
  10  -9   4      605.19      645.01     30.07 o
  11  -9   4        1.77       14.12     27.79 o
  12  -9   4      492.09      514.86     31.74 o
  -5  -8   4       50.48       57.22     14.82 o
  -4  -8   4      708.85      700.57     23.46 o
  -3  -8   4      372.47      343.98     17.92 o
  -2  -8   4     2786.52     2834.50     19.49 o
  -1  -8   4      356.54      395.03     11.81 o
   0  -8   4     1265.84     1343.24     16.80 o
   1  -8   4      743.55      738.79     17.27 o
   2  -8   4     2970.95     3000.13     24.31 o
   3  -8   4        7.89       10.24     11.75 o
   4  -8   4     4960.66     4858.94     25.45 o
   5  -8   4     1094.99     1148.50     18.31 o
   6  -8   4     2116.01     2148.53     18.59 o
   7  -8   4      181.56      168.29     13.39 o
   8  -8   4      348.97      330.52     20.90 o
   9  -8   4      132.81      162.96     28.25 o
  10  -8   4     1268.70     1275.75     32.80 o
  11  -8   4        6.27       47.38     27.94 o
  12  -8   4      755.45      726.72     31.89 o
  -6  -7   4     1114.46     1070.82     20.81 o
  -5  -7   4        3.01       -5.22     10.00 o
  -4  -7   4     1095.84     1156.32     44.95 o
  -3  -7   4       84.86      109.68     11.93 o
  -2  -7   4     1704.80     1739.35     26.01 o
  -1  -7   4     3947.64     3971.26     63.35 o
   0  -7   4      236.02      265.82     25.51 o
   1  -7   4     2491.25     2578.08     49.89 o
   2  -7   4    10352.84     9819.37     29.10 o
   3  -7   4      486.70      462.63     13.56 o
   4  -7   4     6672.07     6507.75     75.08 o
   5  -7   4     1197.40     1146.70     15.95 o
   6  -7   4      279.68      290.04     12.13 o
   7  -7   4     1001.87      999.17     28.15 o
   8  -7   4     1712.77     1740.94     34.17 o
   9  -7   4      684.39      715.63     30.37 o
  10  -7   4     1332.33     1293.21     33.26 o
  11  -7   4       63.80       82.92     27.79 o
  12  -7   4      681.11      614.03     32.20 o
  -7  -6   4       15.99       38.44     11.75 o
  -6  -6   4      763.44      760.45     24.12 o
  -5  -6   4      710.53      751.98     12.77 o
  -4  -6   4     1707.00     1705.91     19.78 o
  -3  -6   4     2186.27     2260.66     29.86 o
  -2  -6   4      411.93      415.31     11.68 o
  -1  -6   4     2417.04     2489.94     31.38 o
   0  -6   4     3996.74     3980.61     19.94 o
   1  -6   4     4510.60     4588.49     71.68 o
   2  -6   4     7176.34     6910.18     39.30 o
   3  -6   4     2345.28     2346.71     18.67 o
   4  -6   4     1087.17     1016.27     18.98 o
   5  -6   4     2098.68     1895.63     16.92 o
   6  -6   4      163.64      203.83     19.58 o
   7  -6   4     2716.24     2490.44     37.66 o
   8  -6   4     1678.30     1697.35     32.80 o
   9  -6   4     1401.29     1420.48     33.11 o
  10  -6   4      515.71      478.10     29.16 o
  11  -6   4      288.95      343.84     27.94 o
  12  -6   4       94.66       95.77     21.15 o
  -8  -5   4      356.29      317.65     30.80 o
  -7  -5   4      429.73      467.77     12.79 o
  -6  -5   4      324.50      345.70     17.58 o
  -5  -5   4     3275.85     3315.32     21.53 o
  -4  -5   4     1135.37     1128.47     22.63 o
  -3  -5   4     3798.95     3851.21     40.63 o
  -2  -5   4      128.93      109.25     10.25 o
  -1  -5   4     2959.29     2884.83     17.55 o
   0  -5   4     8765.10     7824.56     64.51 o
   1  -5   4    18191.46    17256.88    122.33 o
   2  -5   4     3172.23     3047.13     21.10 o
   3  -5   4    15132.43    14648.50    240.77 o
   4  -5   4      455.76      425.10     13.05 o
   5  -5   4     5596.50     5407.45    144.54 o
   6  -5   4      480.17      464.58     29.77 o
   7  -5   4     4469.67     4322.05     37.21 o
   8  -5   4      140.80      127.27     27.49 o
   9  -5   4     2013.14     2050.61     34.32 o
  10  -5   4       57.02       60.45     25.36 o
  11  -5   4      719.17      720.82     23.05 o
  12  -5   4        1.22       -0.52     20.93 o
  -9  -4   4       42.13       42.51     12.67 o
  -8  -4   4       84.21       94.02     15.03 o
  -7  -4   4     2555.94     2678.86    127.73 o
  -6  -4   4       11.00       36.69     14.27 o
  -5  -4   4     1742.11     1781.94     36.22 o
  -4  -4   4      483.76      429.95     16.02 o
  -3  -4   4     1005.94     1061.55     20.73 o
  -2  -4   4      233.28      204.68     16.02 o
  -1  -4   4    12698.78    12788.75     37.36 o
   0  -4   4      249.19      331.15     15.24 o
   1  -4   4     9135.15     8713.06     85.12 o
   2  -4   4       50.95       68.87     13.83 o
   3  -4   4     8368.61     7984.99     46.46 o
   4  -4   4      843.34      925.20     18.71 o
   5  -4   4    10951.22     9924.76    503.26 o
   6  -4   4      265.44      214.60     28.55 o
   7  -4   4     6709.49     6547.62     51.03 o
   8  -4   4      111.19       88.39     27.94 o
   9  -4   4     1996.05     1976.04     34.63 o
  10  -4   4        8.60       54.83     27.34 o
  11  -4   4     1102.48     1109.30     22.94 o
  12  -4   4        0.89      -13.08     19.07 o
  -9  -3   4      791.94      815.41     50.57 o
  -8  -3   4       31.21       41.97     14.87 o
  -7  -3   4     3687.22     3703.30     36.91 o
  -6  -3   4        9.34       33.91     13.64 o
  -5  -3   4      720.46      782.03     19.06 o
  -4  -3   4       11.25       15.07     12.72 o
  -3  -3   4     1260.41     1243.02     16.64 o
  -2  -3   4      496.24      492.32     15.25 o
  -1  -3   4    44363.30    43164.96    711.53 o
   0  -3   4     1840.52     1510.53     20.71 o
   1  -3   4     8304.33     8122.25     40.53 o
   2  -3   4      336.21      326.12     14.67 o
   3  -3   4    14293.42    13902.13    219.61 o
   4  -3   4      877.62      893.15     23.77 o
   5  -3   4     1555.76     1386.69     26.08 o
   6  -3   4     1789.83     1894.94     44.18 o
   7  -3   4     3281.81     3244.02    163.11 o
   8  -3   4     1344.00     1415.13     57.79 o
   9  -3   4     2369.46     2425.93    114.44 o
  10  -3   4      335.46      376.04     21.71 o
  11  -3   4      694.18      669.17     24.95 o
 -10  -2   4      196.64      182.67     17.95 o
  -9  -2   4     1455.09     1552.01     63.03 o
  -8  -2   4      590.74      587.04     16.20 o
  -7  -2   4      420.89      427.53     15.32 o
  -6  -2   4       69.61       66.24     12.88 o
  -5  -2   4      438.83      435.28     14.66 o
  -4  -2   4     5548.40     5383.06     35.39 o
  -3  -2   4     8598.08     8942.90    103.96 o
  -2  -2   4    12515.52    11726.11     64.70 o
  -1  -2   4     8330.35     7959.78     89.15 o
   0  -2   4      250.58      385.34     18.03 o
   1  -2   4    10748.82    10780.05    103.35 o
   2  -2   4      127.49      141.01     20.43 o
   3  -2   4    18468.34    18396.89    353.82 o
   4  -2   4     2567.78     2797.71    113.70 o
   5  -2   4     4583.21     4545.67    164.86 o
   6  -2   4     5478.29     5582.09     87.10 o
   7  -2   4     1828.39     1917.78     63.48 o
   8  -2   4     1646.02     1705.49     53.14 o
   9  -2   4     3639.35     3668.12     93.13 o
  10  -2   4      403.56      431.45     17.41 o
  11  -2   4       60.37       63.55     17.62 o
 -11  -1   4      276.66      304.63     18.23 o
 -10  -1   4      595.22      544.34     21.49 o
  -9  -1   4      896.49      941.86     34.55 o
  -8  -1   4      897.21      861.61     18.38 o
  -7  -1   4       42.79       36.50     12.79 o
  -6  -1   4      897.68      903.98     19.67 o
  -5  -1   4       45.89       85.80     21.41 o
  -4  -1   4    12740.51    12322.56    307.62 o
  -3  -1   4    21014.54    20686.15     56.54 o
  -2  -1   4     8181.66     7752.04     70.01 o
  -1  -1   4      689.66      540.20     19.65 o
   0  -1   4      184.74      235.05     20.14 o
   1  -1   4     9622.42    10012.44    289.25 o
   2  -1   4    25784.26    24497.88   1201.86 o
   3  -1   4       63.94      101.41     19.13 o
   4  -1   4     4781.14     4703.85    163.63 o
   5  -1   4     4144.74     4330.05    218.67 o
   6  -1   4    10471.06    10204.91    260.89 o
   7  -1   4     3006.18     3004.40     83.27 o
   8  -1   4     2170.18     2265.67     32.97 o
   9  -1   4      622.14      630.85     18.91 o
  10  -1   4      493.63      505.73     14.82 o
  11  -1   4        3.59        4.29     19.89 o
 -11   0   4       50.99       62.05     20.46 o
 -10   0   4     1026.76     1093.31     53.76 o
  -9   0   4      115.49      118.60     16.84 o
  -8   0   4      656.16      697.57     22.25 o
  -7   0   4      113.41      123.74     14.12 o
  -6   0   4     8893.98     8742.61    205.33 o
  -5   0   4       90.06       89.15     13.53 o
  -4   0   4     5855.04     5522.64     86.80 o
  -3   0   4     1790.51     1574.92     22.62 o
  -2   0   4     6324.33     6452.70     46.93 o
  -1   0   4      649.57      600.30     26.18 o
   0   0   4      608.34      569.35     39.17 o
   1   0   4     1545.72     1770.14     31.40 o
   2   0   4     4381.67     4400.19     91.77 o
   3   0   4       61.06       80.17     13.95 o
   4   0   4     5135.22     4880.57    161.00 o
   5   0   4      124.62      120.81     11.46 o
   6   0   4     6196.32     5878.04    168.18 o
   7   0   4     2360.95     2340.49     89.98 o
   8   0   4      902.13      963.55     22.10 o
   9   0   4      153.01      156.61     19.87 o
  10   0   4      266.81      255.27     19.84 o
  11   0   4        2.63        5.73     20.30 o
 -11   1   4        0.28       15.82     20.54 o
 -10   1   4     1350.38     1382.83     59.69 o
  -9   1   4       23.65       29.07     17.51 o
  -8   1   4     2899.57     3038.40    129.78 o
  -7   1   4      116.07      137.78     17.90 o
  -6   1   4     7517.34     7407.42    213.46 o
  -5   1   4       21.25       27.63     13.67 o
  -4   1   4     6451.00     6323.76     39.78 o
  -3   1   4     4711.00     4599.47     62.95 o
  -2   1   4    40830.99    42252.09    338.38 o
  -1   1   4     4304.21     4576.25     75.58 o
   0   1   4    64349.13    59379.07   1983.52 o
   1   1   4     3783.23     4529.84     33.61 o
   2   1   4     1287.43     1301.43     38.59 o
   3   1   4       42.46       58.69     14.85 o
   4   1   4    14600.28    14955.96   1169.89 o
   5   1   4      729.27      716.90     19.09 o
   6   1   4     2949.63     3065.25     94.32 o
   7   1   4       19.12       23.48     10.85 o
   8   1   4      745.52      756.75     16.15 o
   9   1   4      349.10      393.35     24.07 o
  10   1   4      644.91      667.66     18.33 o
 -12   2   4      439.18      460.70     49.89 o
 -11   2   4        7.22        0.61     40.55 o
 -10   2   4      850.47      870.71     25.15 o
  -9   2   4      115.49      118.93     18.76 o
  -8   2   4     4129.45     4184.07    167.44 o
  -7   2   4      400.72      398.11     22.75 o
  -6   2   4     1627.68     1573.99     85.96 o
  -5   2   4      849.24      782.29     41.92 o
  -4   2   4    10215.47     9376.82    254.01 o
  -3   2   4    15766.60    16003.12   1335.59 o
  -2   2   4     9926.98     8601.16    249.00 o
  -1   2   4     1470.77     2025.25     47.88 o
   0   2   4    18642.09    19515.37    581.83 o
   1   2   4      692.78      737.75     18.30 o
   2   2   4     2096.55     2060.49    144.26 o
   3   2   4     5181.46     5456.42     74.80 o
   4   2   4     6573.49     4115.52   2479.05 o
   5   2   4     3854.42     4020.55    139.50 o
   6   2   4      455.27      484.40     34.86 o
   7   2   4      229.22      247.70     19.14 o
   8   2   4      348.22      388.97     51.94 o
   9   2   4      192.35      219.71     17.10 o
  10   2   4      815.15      734.99     73.28 o
 -12   3   4      656.42      671.63     49.98 o
 -11   3   4      100.59       97.20     29.31 o
 -10   3   4      924.24      909.16     36.22 o
  -9   3   4      690.94      661.20     30.82 o
  -8   3   4     1551.83     1517.40     34.33 o
  -7   3   4     3578.62     3398.92     55.59 o
  -6   3   4     1869.92     1880.36    132.51 o
  -5   3   4     8549.40     8197.03    124.16 o
  -4   3   4    10257.78    10020.87    764.84 o
  -3   3   4    24683.27    24533.14    606.07 o
  -2   3   4     7060.81     7581.80    289.18 o
  -1   3   4      884.93     1016.02     38.26 o
   0   3   4      689.69      812.19     34.36 o
   1   3   4     4517.26     4235.84    146.94 o
   2   3   4     6216.15     6230.80    167.53 o
   3   3   4    17304.56    16562.84     58.78 o
   4   3   4      196.67      185.74     20.35 o
   5   3   4     3261.65     3475.55     96.97 o
   6   3   4      769.07      702.68     81.94 o
   7   3   4     1289.17     1489.01     85.35 o
   8   3   4      284.11      294.83     17.08 o
   9   3   4      569.92      557.35     18.71 o
  -9   4   4      634.09      546.14     62.42 o
  -8   4   4      544.55      537.83     33.36 o
  -7   4   4     5136.00     4824.42    120.51 o
  -6   4   4     1669.69     1544.89     23.87 o
  -5   4   4    16846.01    16517.71   1272.31 o
  -4   4   4     3280.85     3259.67    136.46 o
  -3   4   4     6136.73     6106.80    184.59 o
  -2   4   4     3954.82     4060.30     79.58 o
  -1   4   4     9649.19     9712.74    274.54 o
   0   4   4       39.63       38.03      9.81 o
   1   4   4    16152.04    15556.04    147.63 o
   2   4   4      592.39      676.60     22.17 o
   3   4   4    15988.75    15581.73     55.43 o
   4   4   4       35.50       17.01     18.68 o
   5   4   4      425.32      467.91     16.10 o
   6   4   4      184.59      176.14     26.12 o
   7   4   4     1471.00     1526.35    104.95 o
   8   4   4       21.00       25.73     15.27 o
 -12   5   4        1.36       -4.71     23.69 o
 -11   5   4      276.44      208.83     23.69 o
 -10   5   4       77.66       95.68     30.83 o
  -9   5   4     2585.65     2497.58     38.42 o
  -8   5   4       55.44       59.23     30.37 o
  -7   5   4     5156.19     4691.05    217.12 o
  -6   5   4      166.11      159.58     19.36 o
  -5   5   4    16599.29    15705.68    274.57 o
  -4   5   4      712.11      799.38     14.04 o
  -3   5   4     2492.00     2470.33     66.01 o
  -2   5   4      122.53      126.86     11.47 o
  -1   5   4    16321.23    15663.16    470.85 o
   0   5   4      554.92      432.60     11.44 o
   1   5   4    19880.79    19117.63    113.91 o
   2   5   4      477.75      492.83     20.81 o
   3   5   4     4603.08     4615.32     32.96 o
   4   5   4      118.20      141.55     19.14 o
   5   5   4     2264.01     1781.77    916.72 o
   6   5   4       27.05       51.39     14.65 o
   7   5   4     1325.14     1205.05     18.89 o
   8   5   4      162.78      201.90     17.31 o
 -12   6   4      263.05      212.47     24.15 o
 -11   6   4      428.46      359.34     33.26 o
 -10   6   4       44.95       20.50     30.37 o
  -9   6   4     2654.61     2403.26     37.97 o
  -8   6   4      502.50      508.48     32.65 o
  -7   6   4     2693.91     2472.05    148.06 o
  -6   6   4       65.13       91.24     17.30 o
  -5   6   4     2310.33     2197.88     34.52 o
  -4   6   4      209.42      242.88     11.83 o
  -3   6   4     4248.90     4132.86     73.56 o
  -2   6   4     1643.36     1543.98     27.86 o
  -1   6   4     8836.49     8678.62    513.92 o
   0   6   4     2276.58     2162.22     44.98 o
   1   6   4     7950.11     7873.18     39.18 o
   2   6   4      400.31      424.19     19.90 o
   3   6   4      342.67      366.02     19.74 o
   4   6   4      478.52      530.10     38.58 o
   5   6   4     1470.14     1505.69     18.25 o
   6   6   4      933.04      910.17     30.45 o
   7   6   4      290.10      283.20     16.69 o
 -12   7   4      241.66      181.64     24.00 o
 -11   7   4      768.54      741.91     33.87 o
 -10   7   4      264.99      270.03     31.59 o
  -9   7   4      894.59      854.60     33.26 o
  -8   7   4     2565.50     2421.45    102.05 o
  -7   7   4     1543.46     1443.94     24.30 o
  -6   7   4     2279.83     2339.57     46.55 o
  -5   7   4     1147.05     1113.54     29.31 o
  -4   7   4      834.00      860.94     13.54 o
  -3   7   4     4068.10     3859.05     83.03 o
  -2   7   4     8401.53     8507.16    204.20 o
  -1   7   4     2722.86     2789.29     94.69 o
   0   7   4     1377.22     1311.98     51.97 o
   1   7   4     2222.91     2374.54     69.03 o
   2   7   4      842.38      836.60     25.51 o
   3   7   4     1646.60     1750.25     42.83 o
   4   7   4     1259.32     1261.69     77.61 o
   5   7   4      728.39      801.46    148.99 o
   6   7   4      896.85      731.66     18.47 o
 -12   8   4      136.26       90.67     22.48 o
 -11   8   4      266.63      224.17     31.74 o
 -10   8   4     1443.33     1499.00     35.99 o
  -9   8   4        6.57       22.33     30.98 o
  -8   8   4     1821.91     1759.41    185.51 o
  -7   8   4      330.98      304.57     17.86 o
  -6   8   4     2847.79     2924.74     54.70 o
  -5   8   4     1577.70     1584.88     23.94 o
  -4   8   4     1999.33     1985.48     33.44 o
  -3   8   4      603.25      654.47     14.21 o
  -2   8   4     4080.09     4114.35     70.56 o
  -1   8   4       77.88      115.48     10.58 o
   0   8   4      535.75      596.93     23.93 o
   1   8   4       37.93       33.67     12.06 o
   2   8   4     2101.39     2074.54    105.78 o
   3   8   4      304.62      287.93     18.68 o
   4   8   4     1234.61     1461.59    206.55 o
   5   8   4       17.63       19.35     15.88 o
 -11   9   4        5.84      -14.73     30.68 o
 -10   9   4     2136.28     1893.27     30.22 o
  -9   9   4       67.08      107.20     22.34 o
  -8   9   4     1950.55     1912.97     27.40 o
  -7   9   4       81.76       96.13     16.51 o
  -6   9   4     1835.63     2007.30     49.10 o
  -5   9   4        5.39       18.93     12.21 o
  -4   9   4     4037.92     4262.22    115.55 o
  -3   9   4      566.04      605.84     22.18 o
  -2   9   4     1118.99     1099.52     18.61 o
  -1   9   4      226.66      248.66     11.89 o
   0   9   4     2342.30     2633.02    257.34 o
   1   9   4       93.61      126.36     13.92 o
   2   9   4     1639.72     1761.47    229.25 o
   3   9   4       10.15       24.24     28.63 o
   4   9   4      407.73      408.84     16.95 o
 -11  10   4      409.69      326.07     25.06 o
 -10  10   4     1124.34     1074.67     35.08 o
  -9  10   4       28.22       45.33     20.82 o
  -8  10   4     1860.48     1739.40     47.00 o
  -7  10   4      164.29      164.59     15.58 o
  -6  10   4      933.80     1006.29     23.28 o
  -5  10   4      862.38      880.08     30.28 o
  -4  10   4     1992.52     2088.46     38.28 o
  -3  10   4     1111.45     1117.31     17.38 o
  -2  10   4     1061.04     1079.67     26.44 o
  -1  10   4      428.68      503.73     17.89 o
   0  10   4     1643.37     1564.11     48.82 o
   1  10   4      405.06      323.96     17.14 o
   2  10   4      639.63      586.34     21.96 o
 -10  11   4      744.42      634.86     29.73 o
  -9  11   4       48.48       65.18     17.45 o
  -8  11   4      725.86      735.35     42.74 o
  -7  11   4     1148.48     1251.15     20.33 o
  -6  11   4      458.32      518.40     27.73 o
  -5  11   4     1726.15     1790.96     43.43 o
  -4  11   4      468.50      503.63     19.49 o
  -3  11   4     1343.57     1405.59     14.49 o
  -2  11   4      959.12      993.40     52.77 o
  -1  11   4      727.94      699.07     19.44 o
   0  11   4      306.90      344.89     13.88 o
   1  11   4      259.28      245.51     23.47 o
  -9  12   4      695.50      685.65     24.86 o
  -8  12   4       82.79       58.60     21.68 o
  -7  12   4     1229.34     1206.34     35.86 o
  -6  12   4      146.37      127.50     11.79 o
  -5  12   4     1343.64     1302.89     74.47 o
  -4  12   4      130.70      140.33     14.31 o
  -3  12   4     1075.90     1017.98     22.08 o
  -2  12   4       26.43       45.48     13.50 o
  -1  12   4      744.55      585.73     36.88 o
   3 -13   5        4.20       30.11     12.65 o
   4 -13   5      567.83      495.40     24.60 o
   5 -13   5       79.37       89.33     14.20 o
   6 -13   5      727.55      670.35     18.58 o
   7 -13   5       65.04       84.81     16.30 o
   8 -13   5      496.45      483.71     54.91 o
   0 -12   5      130.65      118.09     13.95 o
   1 -12   5       34.40       42.05     17.15 o
   2 -12   5      363.24      363.26     19.43 o
   3 -12   5        0.69        3.00     13.33 o
   4 -12   5     1777.68     1777.64     62.17 o
   5 -12   5        5.70       13.06     16.22 o
   6 -12   5      741.50      786.63     30.66 o
   7 -12   5       29.78       15.49     18.36 o
   8 -12   5      990.20      972.62     40.24 o
   9 -12   5        1.76       17.31     26.94 o
  -2 -11   5      180.96      126.53     15.25 o
  -1 -11   5       36.50       40.95     14.76 o
   0 -11   5      325.97      312.28     23.51 o
   1 -11   5      605.12      589.63     14.21 o
   2 -11   5      816.85      823.93     14.48 o
   3 -11   5       90.52       93.91     13.06 o
   4 -11   5     1185.08     1156.10     16.03 o
   5 -11   5       92.10       84.61     12.73 o
   6 -11   5      409.01      410.38     14.14 o
   7 -11   5        9.76       27.96     20.83 o
   8 -11   5      947.47     1048.31     68.28 o
   9 -11   5      159.32      140.26     22.46 o
  10 -11   5      464.80      465.80     30.53 o
  -3 -10   5      249.54      264.89     15.46 o
  -2 -10   5      126.94       93.90     14.39 o
  -1 -10   5      546.61      610.00     29.92 o
   0 -10   5      940.84      929.09     14.88 o
   1 -10   5     1280.92     1270.97     23.64 o
   2 -10   5     1021.34     1084.37     14.79 o
   3 -10   5      399.36      410.30     13.30 o
   4 -10   5      345.96      391.51     12.35 o
   5 -10   5      157.74      158.28     13.61 o
   6 -10   5     2488.59     2648.16     38.78 o
   7 -10   5     1108.86     1133.48     58.93 o
   8 -10   5      437.16      476.30     19.54 o
   9 -10   5      367.62      368.30     20.50 o
  10 -10   5      457.00      495.72     29.31 o
  11 -10   5      280.33      265.78     30.37 o
  -4  -9   5      133.82      126.35     37.59 o
  -3  -9   5      456.48      562.64     15.30 o
  -2  -9   5      312.50      324.54     14.23 o
  -1  -9   5     2287.98     2420.33     50.35 o
   0  -9   5      275.61      284.65     23.39 o
   1  -9   5     1252.97     1285.70     15.14 o
   2  -9   5      275.50      267.17     11.44 o
   3  -9   5     1202.94     1236.00     23.32 o
   4  -9   5       16.22       16.43     13.17 o
   5  -9   5     1088.88     1090.85     15.93 o
   6  -9   5      600.85      580.80     15.49 o
   7  -9   5     2167.65     2187.03     82.36 o
   8  -9   5       50.53       71.38     20.29 o
   9  -9   5      330.86      381.05     28.10 o
  10  -9   5      252.96      296.91     28.10 o
  11  -9   5      308.53      302.69     21.26 o
  12  -9   5      165.37      141.55     29.46 o
  -5  -8   5     1137.55     1093.87     18.15 o
  -4  -8   5      144.69      158.98      9.57 o
  -3  -8   5     1222.60     1259.51     15.15 o
  -2  -8   5      133.82      153.18     21.95 o
  -1  -8   5     2665.73     2754.47     24.83 o
   0  -8   5      588.34      599.99     16.71 o
   1  -8   5      674.39      691.49     17.00 o
   2  -8   5        2.77        3.79     12.25 o
   3  -8   5     6658.28     6685.16     51.56 o
   4  -8   5      444.31      470.31     14.12 o
   5  -8   5     7088.17     7186.52     58.98 o
   6  -8   5      166.79      169.39     13.97 o
   7  -8   5      665.21      708.17     24.55 o
   8  -8   5        0.58       30.83     26.73 o
   9  -8   5      867.66      928.71     29.77 o
  10  -8   5        2.12       18.22     26.27 o
  11  -8   5      738.22      667.94     30.83 o
  12  -8   5        0.91       45.56     29.46 o
  -6  -7   5       98.41      133.54     12.32 o
  -5  -7   5     1152.83     1168.87     26.12 o
  -4  -7   5        5.24       17.49      9.47 o
  -3  -7   5     3097.54     3094.26     23.42 o
  -2  -7   5      145.61      162.97     11.56 o
  -1  -7   5     2036.66     2112.42     34.22 o
   0  -7   5      671.85      630.87     12.81 o
   1  -7   5     4697.08     4491.67     57.10 o
   2  -7   5      425.19      427.28     13.69 o
   3  -7   5    12301.27    11956.52    147.44 o
   4  -7   5       45.93       55.08     12.76 o
   5  -7   5     4590.98     4394.86     56.91 o
   6  -7   5      538.72      556.82     15.79 o
   7  -7   5      145.53      164.10     22.61 o
   8  -7   5      181.62      125.45     27.34 o
   9  -7   5     2132.94     2235.90     33.72 o
  10  -7   5      268.81      313.01     20.96 o
  11  -7   5      586.95      601.88     29.01 o
  12  -7   5      102.11      141.55     29.31 o
  -7  -6   5      941.68      911.58     14.76 o
  -6  -6   5        9.68       23.86     11.63 o
  -5  -6   5      981.85      987.31     32.03 o
  -4  -6   5     1015.34     1077.76     13.23 o
  -3  -6   5     2118.96     2282.98     24.95 o
  -2  -6   5     1645.97     1689.81     14.37 o
  -1  -6   5      503.02      495.88     11.41 o
   0  -6   5     1595.63     1573.42     16.86 o
   1  -6   5    15042.33    14133.02    142.37 o
   2  -6   5     7777.13     7716.13     67.70 o
   3  -6   5     6959.49     6723.01     41.52 o
   4  -6   5      614.24      544.62     15.19 o
   5  -6   5      390.60      438.69     14.67 o
   6  -6   5     2281.15     2360.69    114.31 o
   7  -6   5      464.93      478.10     29.31 o
   8  -6   5     3039.62     3084.57     37.51 o
   9  -6   5     1761.89     1919.24     33.87 o
  10  -6   5     1254.88     1277.81     39.56 o
  11  -6   5      533.23      528.07     30.37 o
  12  -6   5      251.85      203.06     28.55 o
  -8  -5   5       18.60       31.00     12.18 o
  -7  -5   5      705.83      741.38     18.88 o
  -6  -5   5      812.29      844.51     16.22 o
  -5  -5   5      569.04      537.93     15.29 o
  -4  -5   5     1471.79     1570.17     17.49 o
  -3  -5   5     1878.02     1923.19     54.83 o
  -2  -5   5      802.37      827.76     15.19 o
  -1  -5   5     3978.65     3882.05     92.49 o
   0  -5   5     4669.58     4468.38     27.87 o
   1  -5   5    11121.78    10051.39     97.25 o
   2  -5   5     8129.72     7622.89    172.33 o
   3  -5   5     1942.45     1998.17     19.22 o
   4  -5   5     5644.54     5556.28    104.54 o
   5  -5   5      404.06      391.65     18.90 o
   6  -5   5     7447.38     7631.57    525.51 o
   7  -5   5     3164.11     3127.40     39.03 o
   8  -5   5     6590.50     6713.77     48.60 o
   9  -5   5       16.40       33.96     20.54 o
  10  -5   5     1323.31     1319.85     41.54 o
  11  -5   5       98.18      109.35     28.70 o
  12  -5   5      352.68      333.82     30.83 o
  -9  -4   5      189.27      189.69     14.96 o
  -8  -4   5      482.22      460.57     52.40 o
  -7  -4   5      115.62      148.29     27.41 o
  -6  -4   5     2646.54     2763.03     33.56 o
  -5  -4   5       56.50       64.30     16.86 o
  -4  -4   5     1140.25     1190.82     16.37 o
  -3  -4   5      423.32      453.12     14.81 o
  -2  -4   5     5099.79     4905.84     90.37 o
  -1  -4   5     2832.04     2805.48     38.42 o
   0  -4   5    34360.18    32753.20    465.42 o
   1  -4   5     2059.43     2150.98     30.68 o
   2  -4   5      918.02      844.29     14.38 o
   3  -4   5     2114.79     2186.65     34.25 o
   4  -4   5    17551.15    17516.52    244.92 o
   5  -4   5      580.26      553.48     21.64 o
   6  -4   5    10608.16    10221.62     50.58 o
   7  -4   5      901.64      991.74     30.83 o
   8  -4   5     5078.49     5166.27     69.10 o
   9  -4   5       17.34       20.03     17.62 o
  10  -4   5     2196.89     2135.29     48.30 o
  11  -4   5       13.54       48.45     29.16 o
  12  -4   5      587.65      547.81     33.87 o
  -9  -3   5        2.52       28.54     16.53 o
  -8  -3   5     2589.82     2593.16     23.39 o
  -7  -3   5      260.65      272.86     15.79 o
  -6  -3   5     1180.48     1151.55     16.81 o
  -5  -3   5       35.37       47.15     12.94 o
  -4  -3   5      694.34      683.93     16.25 o
  -3  -3   5       35.41       53.84     10.51 o
  -2  -3   5     8170.41     7289.81     90.90 o
  -1  -3   5      376.23      504.48     15.94 o
   0  -3   5    25375.33    24235.54    357.89 o
   1  -3   5       18.79       38.24     15.45 o
   2  -3   5     2472.75     2227.81     35.01 o
   3  -3   5       52.57       52.48     15.73 o
   4  -3   5    20442.75    20239.73    213.46 o
   5  -3   5      350.37      467.93     31.72 o
   6  -3   5     7986.50     7396.87    106.25 o
   7  -3   5     1870.73     1748.03     49.50 o
   8  -3   5     2444.09     2400.77     80.96 o
   9  -3   5      147.03      170.77     18.78 o
  10  -3   5     2637.23     2645.51     96.33 o
  11  -3   5      117.39      131.61     36.79 o
 -10  -2   5      723.51      712.15     78.29 o
  -9  -2   5      178.18      181.63     16.21 o
  -8  -2   5     2673.58     2766.97     76.77 o
  -7  -2   5      183.20      194.54     27.11 o
  -6  -2   5      324.57      392.15     14.20 o
  -5  -2   5      100.89      120.91     13.10 o
  -4  -2   5     3212.42     3104.57     61.81 o
  -3  -2   5     6761.17     6784.73     31.09 o
  -2  -2   5    20090.85    19995.83     82.39 o
  -1  -2   5     1031.79     1404.72     21.10 o
   0  -2   5    14679.84    15359.27     92.34 o
   1  -2   5     5222.58     5792.64     64.77 o
   2  -2   5     5818.63     5959.25    162.52 o
   3  -2   5     2332.84     2379.64     33.93 o
   4  -2   5     6790.59     6911.70    751.17 o
   5  -2   5     1865.35     1755.53     22.95 o
   6  -2   5     5687.87     5524.96    159.85 o
   7  -2   5     2859.82     2855.23     54.13 o
   8  -2   5     5309.71     5245.82    109.63 o
   9  -2   5     1258.84     1283.26     19.31 o
  10  -2   5     1515.34     1587.47     32.05 o
  11  -2   5      189.32      202.29     22.62 o
 -10  -1   5     1031.60     1119.14     20.27 o
  -9  -1   5     1183.39     1193.26     91.88 o
  -8  -1   5      537.31      528.26     15.89 o
  -7  -1   5      147.27      175.69     13.64 o
  -6  -1   5      204.85      202.60     14.45 o
  -5  -1   5     5225.95     4989.88    128.11 o
  -4  -1   5     1576.61     1510.07     19.97 o
  -3  -1   5    22493.26    22309.37     62.95 o
  -2  -1   5    17757.89    18521.67    160.91 o
  -1  -1   5     9939.92    10738.28    161.75 o
   0  -1   5    25534.03    25668.76    131.14 o
   1  -1   5      490.16      577.26     31.19 o
   2  -1   5    19836.87    19079.77    447.77 o
   3  -1   5    10288.63    10762.89    204.88 o
   4  -1   5     1926.78     1835.38     81.10 o
   5  -1   5     4692.01     4394.95    212.32 o
   6  -1   5     2329.01     2095.74     50.73 o
   7  -1   5     2390.14     2487.22     96.14 o
   8  -1   5     4356.18     4328.77    130.92 o
   9  -1   5      521.80      555.23     18.78 o
  10  -1   5       26.83       34.51     17.05 o
  11  -1   5      247.41      257.65     22.10 o
 -11   0   5      537.49      467.18     39.64 o
 -10   0   5      529.52      600.33     19.89 o
  -9   0   5     1157.51     1119.16     22.42 o
  -8   0   5       94.55      112.05     15.87 o
  -7   0   5     1138.90     1145.48     30.83 o
  -6   0   5       99.36      112.81     14.87 o
  -5   0   5    21345.92    20693.88    331.09 o
  -4   0   5      960.93      916.21     24.15 o
  -3   0   5    16704.96    16368.28    175.64 o
  -2   0   5    12632.84    12542.96     54.86 o
  -1   0   5    26651.87    29049.00    384.24 o
   0   0   5       12.42       32.40     34.45 o
   1   0   5     3879.04     3859.02     39.35 o
   2   0   5     1117.60     1139.93     22.59 o
   3   0   5    10456.85    10966.11     67.74 o
   4   0   5      270.45      258.99     17.85 o
   5   0   5    13744.33    14634.14   1168.14 o
   6   0   5      375.31      347.15     16.29 o
   7   0   5     2956.41     3218.59    170.71 o
   8   0   5      613.71      640.83     18.33 o
   9   0   5      243.39      287.86     26.96 o
  10   0   5       92.76      109.36     16.02 o
  11   0   5      614.06      547.03     41.31 o
 -11   1   5      639.07      593.91     24.09 o
 -10   1   5       74.55       79.29     19.43 o
  -9   1   5     1034.49     1043.19     44.58 o
  -8   1   5       13.88       23.07     15.76 o
  -7   1   5     9636.04     9557.17    339.29 o
  -6   1   5      264.97      254.27     20.43 o
  -5   1   5    22869.21    22033.49    411.73 o
  -4   1   5        8.39       18.37     18.38 o
  -3   1   5    22405.25    22771.78    532.09 o
  -2   1   5      814.55      912.67     45.64 o
  -1   1   5     4921.30     5797.99     71.98 o
   0   1   5      528.63      446.05     19.39 o
   1   1   5    18946.43    19660.25     86.11 o
   2   1   5     4694.62     4515.54     42.68 o
   3   1   5     7444.26     6970.05    367.08 o
   4   1   5     1207.66     1336.51     43.66 o
   5   1   5    11390.19    11502.55    309.98 o
   6   1   5      145.22      161.88     14.07 o
   7   1   5      537.62      597.08     16.99 o
   8   1   5      219.54      183.80     19.36 o
   9   1   5      189.06      222.49     17.49 o
  10   1   5      225.89      224.13     16.73 o
 -12   2   5       17.73        1.33     24.99 o
 -11   2   5      943.83      965.67     67.28 o
 -10   2   5        9.57       31.37     18.82 o
  -9   2   5      658.72      654.83     36.91 o
  -8   2   5      135.65      157.01     19.79 o
  -7   2   5    12628.66    12314.22    437.17 o
  -6   2   5      717.98      677.19     45.87 o
  -5   2   5    13572.67    13889.78    723.61 o
  -4   2   5     1186.84     1291.25     35.46 o
  -3   2   5    17905.06    19117.99   1858.41 o
  -2   2   5     6540.57     5824.27    166.18 o
  -1   2   5     4440.23     4781.51    166.95 o
   0   2   5     6958.20     6021.36    203.33 o
   1   2   5    14144.29    14453.00     65.31 o
   2   2   5      591.96      463.68     12.63 o
   3   2   5    17270.38    17540.14    435.35 o
   4   2   5     5999.72     6048.30    192.20 o
   5   2   5     1928.00     1825.63     35.99 o
   6   2   5      955.04      983.48     29.69 o
   7   2   5      492.69      507.54     29.84 o
   8   2   5     1225.96     1268.76     19.63 o
   9   2   5      469.84      444.26     27.57 o
  10   2   5      458.08      462.94     56.80 o
 -12   3   5       43.69       46.72     35.67 o
 -11   3   5      914.57      892.26     72.75 o
 -10   3   5      297.40      277.28     29.73 o
  -9   3   5      942.04      947.34     30.69 o
  -8   3   5     1989.10     1840.45     33.08 o
  -7   3   5     3192.47     3098.57     38.82 o
  -6   3   5     3707.41     3539.48    267.53 o
  -5   3   5     7846.33     7197.48    192.73 o
  -4   3   5     3475.11     2822.47    197.95 o
  -3   3   5     3080.43     2767.62    113.09 o
  -2   3   5    15444.35    14789.50    430.07 o
  -1   3   5    10503.34     9700.87    249.90 o
   0   3   5     5893.00     5527.37    179.57 o
   1   3   5     1499.83     1264.38     28.78 o
   2   3   5    15195.76    14534.11    418.43 o
   3   3   5     3921.17     3913.13    103.27 o
   4   3   5     8723.62     8767.23    263.50 o
   5   3   5       48.39       46.74     11.27 o
   6   3   5     1172.76     1280.74     48.83 o
   7   3   5      345.54      382.63     15.52 o
   8   3   5     1769.08     1762.85     20.43 o
   9   3   5      310.50      295.14     17.39 o
 -10   4   5      605.40      616.46     59.23 o
  -9   4   5      570.08      569.67     31.95 o
  -8   4   5     4145.28     4313.57     97.73 o
  -7   4   5     1137.09     1137.51     29.31 o
  -6   4   5     3183.43     3154.46     94.78 o
  -5   4   5     4469.77     4493.22    398.74 o
  -4   4   5    13330.12    12835.75    543.70 o
  -3   4   5     4899.29     4683.25     98.89 o
  -2   4   5     5094.16     4703.72     86.13 o
  -1   4   5      958.10      771.13     22.46 o
   0   4   5     7997.36     7662.85    203.69 o
   1   4   5       14.52       15.84      9.05 o
   2   4   5    21380.05    21807.56   1352.75 o
   3   4   5       61.32       93.76     19.14 o
   4   4   5     6070.58     6285.90    219.99 o
   5   4   5       58.29       82.10     11.08 o
   6   4   5     2750.54     2997.55    116.49 o
   7   4   5       19.37       29.60     15.07 o
   8   4   5     1684.11     1526.94     90.75 o
 -12   5   5      520.61      418.57     35.23 o
 -11   5   5       37.45       58.93     31.13 o
 -10   5   5      701.95      714.27     31.29 o
  -9   5   5        0.33       10.78     30.22 o
  -8   5   5     5034.16     4765.82    204.88 o
  -7   5   5       60.76       64.64     22.02 o
  -6   5   5     7073.34     6778.64    782.38 o
  -5   5   5      161.53      177.37     23.78 o
  -4   5   5     7100.61     7068.61    104.17 o
  -3   5   5     1357.23     1252.39     30.97 o
  -2   5   5     3525.52     3464.99     62.44 o
  -1   5   5      907.23      968.92     23.39 o
   0   5   5    22760.44    22703.32    590.16 o
   1   5   5     1199.90     1259.99     17.96 o
   2   5   5    13638.89    13993.11    394.19 o
   3   5   5       27.89       47.85     11.15 o
   4   5   5     1287.50     1316.47     58.32 o
   5   5   5       27.65       50.75     13.42 o
   6   5   5     2762.76     2751.07    123.40 o
   7   5   5      255.66      231.22     65.23 o
   8   5   5      563.70      442.11     44.35 o
 -12   6   5      439.19      426.01     34.93 o
 -11   6   5      410.89      419.33     32.96 o
 -10   6   5     1271.88     1224.57     35.23 o
  -9   6   5      286.24      219.61     30.68 o
  -8   6   5     3096.94     3066.74    102.86 o
  -7   6   5      484.37      545.31     38.68 o
  -6   6   5     5826.98     5571.61     74.62 o
  -5   6   5      412.48      402.64     30.82 o
  -4   6   5      539.55      555.05     20.56 o
  -3   6   5      331.62      365.00     12.10 o
  -2   6   5     5324.49     4978.03    166.29 o
  -1   6   5     8188.63     8171.67    296.27 o
   0   6   5     8449.87     8495.84    153.58 o
   1   6   5      567.86      587.65     36.88 o
   2   6   5     5039.07     5268.88    197.13 o
   3   6   5      130.29      160.29     14.06 o
   4   6   5      979.04     1035.49     23.16 o
   5   6   5      526.62      581.15     15.62 o
   6   6   5     1176.25     1193.54    143.37 o
   7   6   5      713.69      670.92     82.01 o
 -12   7   5      291.72      177.85     33.26 o
 -11   7   5      473.17      368.60     31.44 o
 -10   7   5     1694.78     1581.93     37.36 o
  -9   7   5     2240.25     2010.97     37.97 o
  -8   7   5     1365.52     1368.36     54.69 o
  -7   7   5     4080.40     3931.17     36.49 o
  -6   7   5      745.37      768.78     19.51 o
  -5   7   5     1979.67     1878.83     27.38 o
  -4   7   5     1314.95     1338.90     28.29 o
  -3   7   5     5915.93     5892.52    174.89 o
  -2   7   5     4144.10     4120.84    110.15 o
  -1   7   5     9990.27    10091.39    266.56 o
   0   7   5     2023.91     2056.40     58.49 o
   1   7   5      638.99      653.75     14.98 o
   2   7   5      312.59      347.05     32.88 o
   3   7   5     1003.66      990.89     16.36 o
   4   7   5      794.27      824.54     18.45 o
   5   7   5     1742.76     1594.54     37.21 o
   6   7   5       53.70       67.69     16.03 o
 -12   8   5      284.38      231.15     34.32 o
 -11   8   5      798.10      683.13     35.54 o
 -10   8   5      465.31      425.70     24.15 o
  -9   8   5     2726.37     2573.87     92.23 o
  -8   8   5      391.18      361.00     20.87 o
  -7   8   5     2570.57     2478.90     25.17 o
  -6   8   5       77.62      111.58     16.85 o
  -5   8   5     2967.63     3069.95     37.03 o
  -4   8   5     2030.24     2114.76     41.83 o
  -3   8   5     8600.96     8944.69    265.09 o
  -2   8   5      136.86      161.14     12.87 o
  -1   8   5     1481.22     1614.86     34.99 o
   0   8   5      307.26      294.16     10.61 o
   1   8   5     1334.16     1481.00     62.98 o
   2   8   5        1.20        7.64     17.62 o
   3   8   5     1438.51     1413.91     99.86 o
   4   8   5       88.76      107.78     15.34 o
   5   8   5      808.07      642.98     29.54 o
 -11   9   5     1630.78     1565.37     38.27 o
 -10   9   5       62.31       98.11     30.98 o
  -9   9   5     2211.43     2143.99     77.32 o
  -8   9   5        0.17       10.84     19.72 o
  -7   9   5     2458.46     2473.45     68.45 o
  -6   9   5       28.18       28.19     13.36 o
  -5   9   5     3956.26     4139.36     79.50 o
  -4   9   5      211.44      258.03     13.36 o
  -3   9   5     4819.73     5017.90     44.16 o
  -2   9   5      728.38      747.15     11.79 o
  -1   9   5      666.68      718.69     15.04 o
   0   9   5      317.94      321.13     13.10 o
   1   9   5     2094.06     2069.37     62.27 o
   2   9   5      152.03      119.53     13.67 o
   3   9   5     1435.44     1363.83    160.00 o
   4   9   5      111.86       91.69     15.73 o
 -11  10   5     1113.90      911.70     38.12 o
 -10  10   5      225.92      220.22     33.87 o
  -9  10   5     1608.88     1624.42    119.89 o
  -8  10   5       14.55       19.14     17.52 o
  -7  10   5     2195.59     2392.76    110.00 o
  -6  10   5      406.20      420.60     14.35 o
  -5  10   5     2486.66     2601.32     76.86 o
  -4  10   5     1437.98     1539.01     62.80 o
  -3  10   5     1267.96     1302.89     34.79 o
  -2  10   5      728.74      777.69     11.94 o
  -1  10   5     1494.19     1575.37     16.24 o
   0  10   5      522.38      518.55     26.21 o
   1  10   5      738.38      698.82     18.64 o
   2  10   5      288.08      289.60     28.88 o
 -10  11   5      125.13      129.39     24.91 o
  -9  11   5     1137.62     1002.24     44.46 o
  -8  11   5      216.87      217.99     29.74 o
  -7  11   5      458.63      472.25     16.27 o
  -6  11   5     1292.33     1246.73     55.45 o
  -5  11   5      522.54      494.95     13.13 o
  -4  11   5     1969.56     2004.37     35.38 o
  -3  11   5      274.43      292.55     13.01 o
  -2  11   5     1002.37      983.03     72.50 o
  -1  11   5      738.72      758.81     50.36 o
   0  11   5      843.32      738.85     18.04 o
  -9  12   5      182.67      174.94     18.44 o
  -8  12   5     1002.58      844.74     49.74 o
  -7  12   5        3.07        6.11     13.48 o
  -6  12   5      945.06      939.77     56.73 o
  -5  12   5      153.46      138.79     12.33 o
  -4  12   5     1160.19     1183.55     16.29 o
  -3  12   5      169.86      192.94     12.87 o
  -2  12   5      863.20      813.41     36.25 o
   3 -13   6      101.00      126.14     29.19 o
   4 -13   6      144.30      137.66     18.24 o
   5 -13   6      484.71      468.66     36.41 o
   6 -13   6      120.37      135.41     23.04 o
   7 -13   6      487.37      419.18     24.04 o
   8 -13   6      128.69      140.97     19.11 o
   0 -12   6        4.66       15.14     18.02 o
   1 -12   6      206.39      212.02     13.93 o
   2 -12   6       40.75       52.74     13.05 o
   3 -12   6      533.59      523.26     29.77 o
   4 -12   6       58.87       85.47     12.24 o
   5 -12   6     1064.87     1087.12     16.37 o
   6 -12   6      115.12      151.12     13.94 o
   7 -12   6      541.06      621.05     75.18 o
   8 -12   6       73.20       87.00     17.85 o
   9 -12   6      740.21      670.94     32.69 o
  -2 -11   6        0.96       32.55     14.87 o
  -1 -11   6      104.01       87.78     14.92 o
   0 -11   6      160.73      175.55     16.21 o
   1 -11   6      489.69      496.27     18.48 o
   2 -11   6      345.68      363.49     13.58 o
   3 -11   6     1682.72     1721.62     53.94 o
   4 -11   6      165.52      188.51     13.33 o
   5 -11   6     1024.19     1007.15     16.32 o
   6 -11   6       13.61       14.93     13.93 o
   7 -11   6      870.21      879.67     17.22 o
   8 -11   6       24.24       37.25     17.21 o
   9 -11   6      485.33      442.44     35.75 o
  10 -11   6       62.74       68.80     28.40 o
  -3 -10   6      319.75      340.73     22.71 o
  -2 -10   6      201.05      228.12     21.49 o
  -1 -10   6      255.82      215.64     14.66 o
   0 -10   6     1480.88     1550.64     45.56 o
   1 -10   6     1479.00     1511.82     25.54 o
   2 -10   6      657.34      698.06     13.86 o
   3 -10   6     1700.25     1707.80     18.21 o
   4 -10   6       96.62       95.63     12.44 o
   5 -10   6     1145.16     1142.29     23.87 o
   6 -10   6      767.20      774.88     15.33 o
   7 -10   6     1183.12     1241.17     19.00 o
   8 -10   6      933.24      892.01     23.03 o
   9 -10   6      161.33      159.77     20.35 o
  10 -10   6      363.45      386.67     29.16 o
  11 -10   6      577.78      533.08     29.77 o
  -4  -9   6      510.35      520.96     69.41 o
  -3  -9   6      119.38      103.01     17.47 o
  -2  -9   6      593.09      626.23     15.13 o
  -1  -9   6      539.00      586.84     22.93 o
   0  -9   6     2944.09     3025.20     21.05 o
   1  -9   6     1265.87     1258.78     36.88 o
   2  -9   6     1160.63     1191.67     14.96 o
   3  -9   6     1080.07     1075.08     16.73 o
   4  -9   6     1984.53     2134.14     17.30 o
   5  -9   6     1090.49     1187.26     36.18 o
   6  -9   6     1778.20     1933.84     30.72 o
   7  -9   6       76.68       97.88     15.21 o
   8  -9   6     1202.62     1331.79     45.86 o
   9  -9   6       91.50      112.24     27.49 o
  10  -9   6      630.05      684.80     30.37 o
  11  -9   6      400.61      379.69     21.57 o
  -5  -8   6      241.81      257.34     14.05 o
  -4  -8   6     1340.06     1371.09     14.90 o
  -3  -8   6       70.69       86.64      9.90 o
  -2  -8   6     3594.63     3623.19     65.71 o
  -1  -8   6      107.76      110.69     11.51 o
   0  -8   6     2988.76     2951.28     20.78 o
   1  -8   6       65.02       81.95     11.15 o
   2  -8   6     2826.00     2848.95     18.36 o
   3  -8   6       52.33       50.84     11.53 o
   4  -8   6     9052.47     9219.25    116.13 o
   5  -8   6      650.94      730.09     20.41 o
   6  -8   6     3764.96     3870.90     63.24 o
   7  -8   6      431.89      422.50     17.75 o
   8  -8   6     1458.76     1497.48     31.89 o
   9  -8   6      160.94      196.37     28.25 o
  10  -8   6     2064.38     2083.87     35.69 o
  11  -8   6        0.97      -38.88     27.94 o
  12  -8   6      325.31      287.35     29.46 o
  -6  -7   6     1117.18     1217.00     14.96 o
  -5  -7   6      131.40      127.51     11.74 o
  -4  -7   6     1496.37     1539.49     26.69 o
  -3  -7   6      106.76      109.31      9.67 o
  -2  -7   6     5439.77     5661.47     28.25 o
  -1  -7   6       41.74       32.07     10.67 o
   0  -7   6     3051.71     3040.89     27.29 o
   1  -7   6       11.16       38.14     11.15 o
   2  -7   6    16320.25    15953.31     75.58 o
   3  -7   6      110.17      102.12     12.89 o
   4  -7   6     7951.50     7880.79    131.49 o
   5  -7   6       17.49       22.09     13.43 o
   6  -7   6     1001.94     1124.88     19.84 o
   7  -7   6      714.10      690.47     32.35 o
   8  -7   6     1441.24     1563.70     32.80 o
   9  -7   6      141.98      155.22     28.70 o
  10  -7   6     2735.11     2752.27     36.91 o
  11  -7   6      311.79      329.57     29.16 o
  12  -7   6      547.78      452.89     32.05 o
  -7  -6   6       34.05       57.34     12.18 o
  -6  -6   6     1272.56     1277.72     55.77 o
  -5  -6   6      169.15      162.72     11.29 o
  -4  -6   6     1199.42     1198.89     28.48 o
  -3  -6   6      367.22      405.54     14.69 o
  -2  -6   6     2589.36     2505.88    118.69 o
  -1  -6   6       53.24       54.51     12.51 o
   0  -6   6     6054.24     5851.06     21.16 o
   1  -6   6     1825.64     1757.28     15.72 o
   2  -6   6    15403.45    14376.74     97.47 o
   3  -6   6      896.31      871.89     18.21 o
   4  -6   6     4205.49     4177.76     69.36 o
   5  -6   6     2553.32     2380.95     36.56 o
   6  -6   6     1164.85     1204.69     43.14 o
   7  -6   6     2033.54     2015.07     35.08 o
   8  -6   6     3815.79     3779.10     40.09 o
   9  -6   6     2706.49     2829.27     36.75 o
  10  -6   6      487.41      507.72     29.92 o
  11  -6   6      527.82      548.57     29.92 o
  12  -6   6      323.66      195.01     31.59 o
  -8  -5   6      854.21      870.33     35.57 o
  -7  -5   6       66.27       74.86     14.43 o
  -6  -5   6      770.71      725.66     30.15 o
  -5  -5   6     1573.40     1590.08     16.26 o
  -4  -5   6      291.82      335.69     15.95 o
  -3  -5   6     2045.34     2127.88     83.23 o
  -2  -5   6     1437.15     1359.29     15.03 o
  -1  -5   6     3059.95     2987.98     27.34 o
   0  -5   6    25006.69    23507.25   1184.17 o
   1  -5   6     9730.15     9439.83     34.47 o
   2  -5   6     4415.54     4308.25     50.44 o
   3  -5   6     1286.32     1195.35     21.43 o
   4  -5   6      271.79      279.58     14.33 o
   5  -5   6     7410.58     7242.31    213.23 o
   6  -5   6     1383.79     1309.24     32.92 o
   7  -5   6     8390.18     8299.49     53.16 o
   8  -5   6     4110.84     4185.21     42.68 o
   9  -5   6     4296.58     4400.87     42.52 o
  10  -5   6       85.51       77.30     28.70 o
  11  -5   6      816.65      814.66     31.74 o
  12  -5   6       49.43       46.93     28.40 o
  -9  -4   6      134.99      105.63     23.39 o
  -8  -4   6      315.41      305.23     15.83 o
  -7  -4   6     1549.80     1550.57     19.33 o
  -6  -4   6       21.42       44.86     13.74 o
  -5  -4   6     2032.82     2096.37     29.08 o
  -4  -4   6      260.43      272.01     13.99 o
  -3  -4   6     2515.94     2476.70     19.87 o
  -2  -4   6     1218.42     1166.13     48.30 o
  -1  -4   6     4710.85     4430.04     23.28 o
   0  -4   6     5937.56     5536.90     28.40 o
   1  -4   6     5649.79     5530.32    103.58 o
   2  -4   6       32.93       23.98     12.95 o
   3  -4   6      776.47      717.38     17.14 o
   4  -4   6        4.45       22.12     15.20 o
   5  -4   6    15355.04    14876.06    308.56 o
   6  -4   6     1304.82     1278.56     30.46 o
   7  -4   6     9772.50     9477.59     80.33 o
   8  -4   6      295.52      283.40     28.86 o
   9  -4   6     2606.28     2539.04     36.30 o
  10  -4   6       10.52       49.21     26.73 o
  11  -4   6     1440.90     1429.90     34.93 o
  12  -4   6       42.26       76.24     29.46 o
  -9  -3   6      677.87      696.73     44.95 o
  -8  -3   6       23.58       25.07     18.07 o
  -7  -3   6     3424.08     3722.31     23.30 o
  -6  -3   6      312.35      350.53     41.84 o
  -5  -3   6     1379.59     1440.38     17.34 o
  -4  -3   6      126.29      149.54     22.93 o
  -3  -3   6    10879.70    10684.91     97.58 o
  -2  -3   6     2510.56     2918.39     22.10 o
  -1  -3   6    28910.26    30174.29    146.94 o
   0  -3   6     4140.60     4197.64     55.43 o
   1  -3   6     1740.44     1665.53     22.60 o
   2  -3   6      707.54      771.87     18.11 o
   3  -3   6     9486.22     9238.70    223.53 o
   4  -3   6     2232.04     2390.75     49.59 o
   5  -3   6    21016.36    20496.87    736.53 o
   6  -3   6      290.96      283.58     18.53 o
   7  -3   6     4494.16     4436.42     96.06 o
   8  -3   6      171.26      201.08     27.22 o
   9  -3   6     1208.51     1233.76     56.88 o
  10  -3   6       60.96       74.59     29.15 o
  11  -3   6     1418.65     1361.33     44.16 o
  12  -3   6      196.50      189.99     58.25 o
 -10  -2   6      148.92      147.74     18.46 o
  -9  -2   6     1661.43     1660.93     22.40 o
  -8  -2   6      880.45      882.56     43.21 o
  -7  -2   6     1850.82     1846.11     19.85 o
  -6  -2   6      131.73      124.06     13.62 o
  -5  -2   6     1654.86     1647.40     18.04 o
  -4  -2   6     4807.26     4729.82     26.09 o
  -3  -2   6     2324.35     2018.39     20.18 o
  -2  -2   6     5256.78     5250.53     98.49 o
  -1  -2   6    22721.09    22976.85     58.10 o
   0  -2   6    29057.54    27408.30    290.99 o
   1  -2   6      734.58      678.59     22.48 o
   2  -2   6     5190.26     5359.37    124.89 o
   3  -2   6    23925.88    22991.47    544.85 o
   4  -2   6     6745.93     7052.45    257.38 o
   5  -2   6     8333.82     7801.65     76.70 o
   6  -2   6     2096.79     2274.07     29.74 o
   7  -2   6     1740.42     1847.46     91.88 o
   8  -2   6     2244.38     2341.28     70.85 o
   9  -2   6     1400.92     1425.49     26.02 o
  10  -2   6      455.38      474.09     22.77 o
  11  -2   6      497.01      476.43     35.23 o
 -10  -1   6      754.69      766.58     19.82 o
  -9  -1   6     1286.65     1373.83     36.30 o
  -8  -1   6     1252.33     1282.40     47.38 o
  -7  -1   6      938.96      963.97     18.42 o
  -6  -1   6      560.19      550.20     15.48 o
  -5  -1   6     7251.11     7177.93     94.92 o
  -4  -1   6    22692.63    21637.02    313.17 o
  -3  -1   6    16608.44    16175.29    182.71 o
  -2  -1   6    24706.00    24666.66     64.32 o
  -1  -1   6     5240.50     5097.64     34.11 o
   0  -1   6      707.63      677.68     25.02 o
   1  -1   6    15330.20    16016.75    138.13 o
   2  -1   6    15322.28    14240.77    590.28 o
   3  -1   6    11462.24    12188.40    253.41 o
   4  -1   6     7685.00     7919.87     41.43 o
   5  -1   6     1953.69     2167.95     78.90 o
   6  -1   6     7652.01     7718.88    290.31 o
   7  -1   6      820.15      879.39     36.75 o
   8  -1   6     2216.54     2292.94    124.39 o
   9  -1   6      781.79      843.41     21.86 o
  10  -1   6      573.34      605.12     22.21 o
  11  -1   6        2.84       10.10     20.94 o
 -11   0   6      255.08      289.72     19.48 o
 -10   0   6     1010.45     1039.27     49.13 o
  -9   0   6      379.27      394.07     16.69 o
  -8   0   6     1019.16     1028.11     25.97 o
  -7   0   6     1082.19     1048.34     18.09 o
  -6   0   6     9287.36     8920.03    160.08 o
  -5   0   6      395.63      393.30     16.55 o
  -4   0   6    33750.32    32131.53    460.64 o
  -3   0   6     7576.82     7641.89     85.05 o
  -2   0   6    19702.77    19833.67    104.57 o
  -1   0   6    11096.24    11245.33    359.03 o
   0   0   6    15228.59    14477.60    678.35 o
   1   0   6      278.84      297.23     24.39 o
   2   0   6     6420.63     5865.40     46.63 o
   3   0   6      662.81      599.06     21.64 o
   4   0   6     9316.86     9361.72    294.33 o
   5   0   6      162.53      210.26     16.30 o
   6   0   6     9610.64    10204.02    806.68 o
   7   0   6      214.01      215.41     17.54 o
   8   0   6      634.16      643.74     33.11 o
   9   0   6        7.86       30.07     18.30 o
  10   0   6      598.86      600.62     49.44 o
  11   0   6       94.02      115.75     21.97 o
 -11   1   6       12.26       33.22     20.58 o
 -10   1   6      736.73      745.49     24.07 o
  -9   1   6        7.23       17.07     18.19 o
  -8   1   6     1823.18     1895.36     62.57 o
  -7   1   6      115.77      151.90     15.91 o
  -6   1   6    26832.31    26223.35    774.18 o
  -5   1   6      239.70      271.42     18.42 o
  -4   1   6    14668.63    14603.07    279.68 o
  -3   1   6     3094.24     3424.53     89.23 o
  -2   1   6    13521.48    12749.99    498.98 o
  -1   1   6     2674.42     2356.02     53.54 o
   0   1   6    87224.99    80231.20   1692.95 o
   1   1   6      164.63      231.86     17.96 o
   2   1   6    28588.44    27634.20     64.68 o
   3   1   6     1719.31     1477.42     39.66 o
   4   1   6    17524.18    18125.18   1215.83 o
   5   1   6     1168.80     1238.51     66.82 o
   6   1   6     3852.95     3974.91    201.54 o
   7   1   6      197.93      223.16     15.53 o
   8   1   6      340.03      344.22     15.18 o
   9   1   6      660.50      770.18     49.06 o
  10   1   6      601.05      603.37     21.93 o
 -12   2   6      474.71      537.33     57.26 o
 -11   2   6        5.03       17.68     23.93 o
 -10   2   6     1161.59     1136.88     50.12 o
  -9   2   6       66.55       60.92     19.42 o
  -8   2   6     4202.56     4208.83    189.39 o
  -7   2   6     1328.58     1247.14     79.13 o
  -6   2   6    18460.96    18525.29   1048.62 o
  -5   2   6      148.52      162.63     19.01 o
  -4   2   6     4780.47     4532.77     43.32 o
  -3   2   6       83.83      148.34     29.00 o
  -2   2   6    23159.36    20890.96    467.37 o
  -1   2   6     6102.99     6797.67    102.19 o
   0   2   6    14449.79    14848.06    434.50 o
   1   2   6     5591.69     5943.09     33.56 o
   2   2   6     6033.88     5980.56    181.11 o
   3   2   6     8465.14     8561.40    284.68 o
   4   2   6     7318.54     7164.93    225.84 o
   5   2   6     2905.89     2908.97     88.39 o
   6   2   6       91.50       82.70     13.76 o
   7   2   6     1601.74     1624.03     57.10 o
   8   2   6      640.52      607.49     17.70 o
   9   2   6     1720.10     1744.43    136.08 o
 -12   3   6      371.85      219.31    106.39 o
 -11   3   6      166.74      157.59     29.71 o
 -10   3   6      924.17      898.23     30.86 o
  -9   3   6     1111.06     1077.00     30.44 o
  -8   3   6     3413.40     3508.24     44.73 o
  -7   3   6     2264.08     2146.28     35.00 o
  -6   3   6     2302.18     2145.68     78.97 o
  -5   3   6     2059.20     2262.70     97.28 o
  -4   3   6     3338.85     2961.37    179.28 o
  -3   3   6     7579.78     7364.66    295.24 o
  -2   3   6     5631.45     5335.92    107.28 o
  -1   3   6     1615.78     1735.37     32.90 o
   0   3   6    10939.20    10756.28    426.08 o
   1   3   6    11432.71    11191.25    518.04 o
   2   3   6     5274.91     5434.10    121.50 o
   3   3   6    10929.14    11217.26    297.37 o
   4   3   6     2291.51     2313.83     25.74 o
   5   3   6     3437.07     3466.09     42.52 o
   6   3   6       51.02       54.63     13.81 o
   7   3   6     2656.81     2741.69     59.23 o
   8   3   6      309.32      274.62     16.31 o
   9   3   6     1379.26     1296.78     32.05 o
 -11   4   6      810.95      828.32     70.32 o
 -10   4   6      147.41      167.88     29.30 o
  -9   4   6     1523.63     1447.02     32.73 o
  -8   4   6     1001.01     1004.54     28.15 o
  -7   4   6     5250.94     4998.60     65.91 o
  -6   4   6      263.45      282.87     18.40 o
  -5   4   6     8539.89     8504.95    599.68 o
  -4   4   6     3732.56     3824.57    151.69 o
  -3   4   6    15519.10    15711.71    322.61 o
  -2   4   6      215.46      165.75     12.99 o
  -1   4   6     7736.54     7469.06    227.46 o
   0   4   6      919.81     1143.77     46.25 o
   1   4   6    15692.73    15836.33    368.75 o
   2   4   6       79.03       99.19     11.68 o
   3   4   6    10355.35    10830.85    328.73 o
   4   4   6       43.56       62.38     18.00 o
   5   4   6     1694.63     1736.19    111.48 o
   6   4   6       51.72       52.84     14.32 o
   7   4   6     3026.85     3136.46     49.74 o
   8   4   6        0.14      -13.43     16.14 o
 -12   5   6        3.56       58.47     34.78 o
 -11   5   6     1142.43     1042.47     37.06 o
 -10   5   6      186.27      180.58     32.20 o
  -9   5   6     1626.63     1522.78     63.10 o
  -8   5   6       44.26       60.10     19.09 o
  -7   5   6     6312.94     6097.84    324.84 o
  -6   5   6      144.51      183.00     19.51 o
  -5   5   6     7673.58     7212.88    294.69 o
  -4   5   6       65.40       68.62     22.51 o
  -3   5   6     1292.14     1183.96     15.34 o
  -2   5   6      523.39      523.60     12.70 o
  -1   5   6    13072.53    13207.33    261.93 o
   0   5   6     2087.12     2007.74     58.13 o
   1   5   6    11595.91    11805.12    454.96 o
   2   5   6      148.64      169.75     14.81 o
   3   5   6     5096.15     5147.19    193.34 o
   4   5   6        7.42        3.48     14.28 o
   5   5   6     1801.61     1786.73     28.10 o
   6   5   6      182.87      208.97     19.74 o
   7   5   6     1682.44     1689.17    118.84 o
 -12   6   6      391.42      297.98     34.63 o
 -11   6   6      779.60      676.75     25.67 o
 -10   6   6      564.15      511.51     24.76 o
  -9   6   6     3466.75     3273.47     59.99 o
  -8   6   6     1481.96     1517.34     52.85 o
  -7   6   6     4537.59     4415.89    267.30 o
  -6   6   6     1266.93     1138.75     43.10 o
  -5   6   6     2376.80     2326.18     55.39 o
  -4   6   6      636.88      624.73     14.10 o
  -3   6   6     1070.93      973.56     13.36 o
  -2   6   6     5155.41     5078.14    162.96 o
  -1   6   6     6809.74     6809.68    178.43 o
   0   6   6     6947.65     7027.25    245.25 o
   1   6   6     4741.65     4963.95     95.09 o
   2   6   6      736.21      788.34     15.46 o
   3   6   6      413.79      430.14     14.44 o
   4   6   6      177.70      202.89     14.39 o
   5   6   6     1204.19     1382.63     76.92 o
   6   6   6     1149.32     1145.01     18.84 o
   7   6   6      221.07      205.14     16.79 o
 -12   7   6      819.60      666.12     36.75 o
 -11   7   6      852.43      793.70     35.54 o
 -10   7   6      919.93      822.40     26.88 o
  -9   7   6     2566.98     2548.30     67.55 o
  -8   7   6     3977.59     3916.70    188.33 o
  -7   7   6      790.15      779.69     34.23 o
  -6   7   6     3581.94     3561.02     42.77 o
  -5   7   6      176.03      176.00     12.61 o
  -4   7   6     4869.24     4851.34     62.08 o
  -3   7   6     1851.24     1880.70     47.48 o
  -2   7   6    12532.90    12662.12    305.54 o
  -1   7   6     1234.05     1302.49     31.83 o
   0   7   6     3018.55     3151.78     49.61 o
   1   7   6      976.17     1028.77     18.98 o
   2   7   6      318.88      349.44     23.01 o
   3   7   6      273.46      296.01     25.89 o
   4   7   6     1457.92     1445.71     36.68 o
   5   7   6      282.67      312.03     16.11 o
   6   7   6      870.59      666.74     18.52 o
 -12   8   6      780.82      636.96     36.30 o
 -11   8   6      545.74      439.68     25.36 o
 -10   8   6     1886.85     1786.35     38.12 o
  -9   8   6      341.83      289.68     21.40 o
  -8   8   6     2586.48     2469.35    161.52 o
  -7   8   6      332.69      327.18     16.51 o
  -6   8   6     2338.24     2368.86     83.64 o
  -5   8   6      485.90      482.07     15.50 o
  -4   8   6     8304.96     8529.16    161.88 o
  -3   8   6      622.30      619.42     17.24 o
  -2   8   6     9891.77    10095.50    222.32 o
  -1   8   6        5.10       28.06     10.55 o
   0   8   6      473.01      459.13     13.48 o
   1   8   6      103.03      104.21     11.77 o
   2   8   6     1248.61     1247.95     92.04 o
   3   8   6        0.39       -1.55     13.90 o
   4   8   6     1966.36     1879.09    118.01 o
   5   8   6       75.29       78.85     15.89 o
 -11   9   6        2.26       22.02     33.41 o
 -10   9   6     1900.98     1713.91     40.09 o
  -9   9   6       93.95      105.75     20.27 o
  -8   9   6     1455.61     1470.46     51.76 o
  -7   9   6       58.17      101.92     16.08 o
  -6   9   6     3030.88     3099.59     40.07 o
  -5   9   6      411.64      445.72     21.84 o
  -4   9   6     5635.36     5837.00    137.43 o
  -3   9   6      620.55      652.57     29.27 o
  -2   9   6     1946.86     2032.99     32.84 o
  -1   9   6      171.23      173.36      9.51 o
   0   9   6      685.69      687.26     14.42 o
   1   9   6      442.92      453.07     13.71 o
   2   9   6     1559.20     1638.37     21.35 o
   3   9   6      199.56      177.37     16.55 o
 -11  10   6      305.51      288.87     35.39 o
 -10  10   6      961.76      857.96     35.91 o
  -9  10   6       55.80       32.45     21.11 o
  -8  10   6     1769.33     1699.88     42.16 o
  -7  10   6       27.12       39.31     21.56 o
  -6  10   6     1617.31     1705.65     33.99 o
  -5  10   6     1116.69     1184.95     35.19 o
  -4  10   6     2470.31     2537.26     54.53 o
  -3  10   6      978.76     1033.47     27.87 o
  -2  10   6      504.14      491.19     11.48 o
  -1  10   6      432.59      456.30     31.38 o
   0  10   6     1680.12     1703.52     35.06 o
   1  10   6      676.25      703.33     24.41 o
   2  10   6      525.38      538.70     26.17 o
 -10  11   6      346.76      363.39     25.74 o
  -9  11   6       44.70       55.89     20.35 o
  -8  11   6      807.99      805.05     22.38 o
  -7  11   6     1001.76      978.44     20.73 o
  -6  11   6      229.75      237.45     14.25 o
  -5  11   6     1457.88     1490.77     86.19 o
  -4  11   6      154.41      176.60     11.96 o
  -3  11   6      751.49      802.50     20.50 o
  -2  11   6      415.00      410.82     13.92 o
  -1  11   6      867.40      873.97     52.96 o
   0  11   6      311.52      252.64     26.22 o
  -8  12   6        3.27        6.03     22.40 o
  -7  12   6      979.26      859.02     52.33 o
  -6  12   6       12.70       32.19     11.88 o
  -5  12   6      782.74      748.27     35.36 o
  -4  12   6       76.20       95.17     12.90 o
  -3  12   6      606.15      517.21     22.78 o
  -2  12   6      169.19      126.42     14.48 o
   3 -13   7       68.77       74.99     12.89 o
   4 -13   7      111.92       99.79     14.48 o
   5 -13   7      561.24      548.66     22.32 o
   6 -13   7      444.24      406.09     29.38 o
   7 -13   7      103.59      110.24     16.13 o
   0 -12   7      141.52      124.75     12.87 o
   1 -12   7        0.49       11.82     13.17 o
   2 -12   7      353.27      361.75     19.76 o
   3 -12   7       10.95       -3.06     13.19 o
   4 -12   7      899.71      945.12     15.80 o
   5 -12   7      111.61      146.60     13.87 o
   6 -12   7     1240.80     1221.51     63.94 o
   7 -12   7       31.59       37.99     15.28 o
   8 -12   7      541.97      513.20     20.21 o
   9 -12   7       31.69       41.61     29.77 o
  -2 -11   7      757.04      715.03     89.76 o
  -1 -11   7       38.05       45.61     14.35 o
   0 -11   7      212.27      220.73     13.53 o
   1 -11   7      315.69      285.03     13.58 o
   2 -11   7     1356.54     1421.52     23.24 o
   3 -11   7       21.16       31.90     13.18 o
   4 -11   7     2092.54     2184.26     18.15 o
   5 -11   7      204.44      210.44     12.52 o
   6 -11   7      766.35      790.14     18.89 o
   7 -11   7       16.99       10.72     16.30 o
   8 -11   7      756.65      809.92     26.74 o
   9 -11   7      224.40      211.28     35.33 o
  10 -11   7      304.42      308.00     28.70 o
  -3 -10   7       78.13       72.81     15.30 o
  -2 -10   7      111.74      114.76     21.34 o
  -1 -10   7      286.72      292.93     25.51 o
   0 -10   7      868.37      868.25     39.03 o
   1 -10   7     1973.38     1991.47     41.87 o
   2 -10   7     3241.07     3289.36     61.23 o
   3 -10   7      558.74      582.70     18.68 o
   4 -10   7     3007.16     3156.80     46.62 o
   5 -10   7      739.60      752.43     20.06 o
   6 -10   7     1053.22     1106.64     21.14 o
   7 -10   7      810.47      828.55     19.13 o
   8 -10   7      448.97      482.88     23.42 o
   9 -10   7      898.85      904.87     29.77 o
  10 -10   7      556.94      545.08     28.55 o
  11 -10   7      535.86      474.15     30.83 o
  -4  -9   7      554.54      556.80     92.95 o
  -3  -9   7      750.45      783.30     27.49 o
  -2  -9   7      171.89      160.89     12.15 o
  -1  -9   7     1412.45     1446.89     17.29 o
   0  -9   7     2085.52     2141.51     20.20 o
   1  -9   7     2459.39     2325.11     23.15 o
   2  -9   7     1937.46     1960.05     16.56 o
   3  -9   7     1588.45     1602.39     17.24 o
   4  -9   7      254.13      266.72     13.70 o
   5  -9   7     1754.29     1762.72     19.96 o
   6  -9   7      462.44      478.61     19.89 o
   7  -9   7     2875.38     2913.47     57.85 o
   8  -9   7       17.68       29.83     24.09 o
   9  -9   7     1402.07     1408.03     32.20 o
  10  -9   7      488.96      488.88     28.70 o
  11  -9   7      853.25      829.69     31.59 o
  -5  -8   7      779.53      690.61     21.92 o
  -4  -8   7       35.49       27.15     10.30 o
  -3  -8   7     1361.09     1360.76     43.29 o
  -2  -8   7      277.19      267.60     11.93 o
  -1  -8   7     4473.50     4405.51     53.82 o
   0  -8   7      832.33      772.34     20.06 o
   1  -8   7     4534.23     4650.51    103.65 o
   2  -8   7      358.57      360.56     13.18 o
   3  -8   7     7646.42     7665.23     93.76 o
   4  -8   7        2.24       22.90     18.66 o
   5  -8   7     7125.28     7154.83     74.50 o
   6  -8   7       23.45       41.66     17.57 o
   7  -8   7     2808.16     2947.05     94.34 o
   8  -8   7       35.36       39.34     27.79 o
   9  -8   7     3305.05     3165.98     38.12 o
  10  -8   7       39.81       26.27     27.64 o
  11  -8   7     1309.23     1307.34     31.89 o
  12  -8   7       11.97       14.28     29.16 o
  -6  -7   7       75.36       54.53     12.44 o
  -5  -7   7     1578.99     1553.76     40.25 o
  -4  -7   7        8.19       28.45     16.60 o
  -3  -7   7     2608.08     2582.52     27.29 o
  -2  -7   7      229.24      227.65     11.57 o
  -1  -7   7     5540.03     5533.94    111.17 o
   0  -7   7      127.04      127.85     11.48 o
   1  -7   7     5789.14     5770.01     21.70 o
   2  -7   7      185.31      147.22     13.59 o
   3  -7   7    15905.33    15390.62    160.93 o
   4  -7   7      449.22      432.06     16.54 o
   5  -7   7     9654.31     9338.83    133.92 o
   6  -7   7      728.33      733.13     16.92 o
   7  -7   7     1748.51     1714.15     58.37 o
   8  -7   7      248.48      291.14     27.94 o
   9  -7   7     3278.90     3406.24     37.36 o
  10  -7   7      501.68      526.09     29.92 o
  11  -7   7      760.79      795.97     30.07 o
  12  -7   7      271.56      359.34     30.98 o
  -7  -6   7      931.56      808.97     37.57 o
  -6  -6   7       10.39       26.46     16.63 o
  -5  -6   7      996.13     1028.96     16.86 o
  -4  -6   7      863.05      861.27     18.60 o
  -3  -6   7     1153.50     1154.08     39.56 o
  -2  -6   7      997.25     1013.65     15.41 o
  -1  -6   7     4225.60     4254.26     74.27 o
   0  -6   7      716.18      735.62     13.79 o
   1  -6   7    10271.31    10038.08    168.12 o
   2  -6   7     1765.81     1622.33     17.21 o
   3  -6   7     5898.86     5622.27     54.41 o
   4  -6   7      920.74      957.22     25.21 o
   5  -6   7     2098.67     2000.61     48.42 o
   6  -6   7     3358.02     3326.78     86.12 o
   7  -6   7     4302.01     4373.25    245.18 o
   8  -6   7     3092.93     3225.67     43.59 o
   9  -6   7     3644.30     3815.70     40.25 o
  10  -6   7     1758.67     1946.12     34.48 o
  11  -6   7      278.23      278.23     28.70 o
  12  -6   7      599.60      587.91     31.89 o
  -8  -5   7      192.55      224.35     23.24 o
  -7  -5   7      980.39     1016.48     60.45 o
  -6  -5   7      875.13      849.43     16.70 o
  -5  -5   7      536.16      532.87     15.25 o
  -4  -5   7     2142.75     2143.30     30.00 o
  -3  -5   7     1556.70     1545.76     17.28 o
  -2  -5   7     3677.85     3622.36     27.49 o
  -1  -5   7     4826.63     4514.06     80.95 o
   0  -5   7     7850.82     7499.55     28.86 o
   1  -5   7    16111.74    15747.49    182.17 o
   2  -5   7     7089.08     6597.53     35.84 o
   3  -5   7      851.87      793.68     15.86 o
   4  -5   7     2182.81     2218.82     49.26 o
   5  -5   7      608.95      559.51     17.49 o
   6  -5   7     8175.69     8012.57    150.13 o
   7  -5   7     3501.61     3325.77     31.16 o
   8  -5   7     5831.94     5825.46     46.93 o
   9  -5   7      483.59      496.33     28.70 o
  10  -5   7      942.94      984.91     31.44 o
  11  -5   7      142.02      158.86     28.10 o
  12  -5   7      870.91      816.17     34.17 o
  -9  -4   7      384.30      386.79     40.93 o
  -8  -4   7      307.68      332.61     15.77 o
  -7  -4   7      109.09       97.01     14.71 o
  -6  -4   7     3753.27     3812.54     22.87 o
  -5  -4   7       55.04       63.78     13.63 o
  -4  -4   7     4150.40     4034.86     53.76 o
  -3  -4   7      929.52      976.34     25.97 o
  -2  -4   7    10265.79    10391.84     56.57 o
  -1  -4   7     3990.91     4188.91     23.89 o
   0  -4   7    21021.01    20841.69    357.74 o
   1  -4   7      531.04      580.41     16.75 o
   2  -4   7     1813.14     1627.36     19.79 o
   3  -4   7     1991.84     2026.45     55.09 o
   4  -4   7     8861.18     8551.17    179.91 o
   5  -4   7      595.51      634.22     25.27 o
   6  -4   7    15970.17    16706.23    539.68 o
   7  -4   7     2135.76     2112.00     28.10 o
   8  -4   7     5628.30     5797.38     72.13 o
   9  -4   7       41.05       53.11     23.41 o
  10  -4   7      707.03      745.40     30.53 o
  11  -4   7        2.51      -20.50     29.31 o
  12  -4   7      847.15      845.79     33.87 o
  -9  -3   7        1.98        6.70     15.20 o
  -8  -3   7     1518.48     1596.17     19.36 o
  -7  -3   7      482.96      499.80     15.28 o
  -6  -3   7     3518.24     3538.13     54.14 o
  -5  -3   7       22.34       28.40     13.40 o
  -4  -3   7     4191.68     3911.81    127.20 o
  -3  -3   7        4.99       20.03     18.60 o
  -2  -3   7    18381.62    16672.17    128.49 o
  -1  -3   7       11.09       25.79     13.78 o
   0  -3   7    16257.48    15553.03     62.57 o
   1  -3   7     3901.40     3766.18     27.41 o
   2  -3   7     2944.25     2726.51     24.82 o
   3  -3   7      230.35      221.35     17.34 o
   4  -3   7    20855.54    20923.58    351.13 o
   5  -3   7      803.05      791.49     23.03 o
   6  -3   7     7313.14     6973.17    160.87 o
   7  -3   7     1070.79     1000.04     20.34 o
   8  -3   7     1033.24      994.65     28.68 o
   9  -3   7      317.33      340.97     26.20 o
  10  -3   7     1070.34     1044.53     47.08 o
  11  -3   7      264.03      296.24     33.39 o
 -10  -2   7      779.15      741.76    107.68 o
  -9  -2   7      373.30      373.44     16.79 o
  -8  -2   7     2792.30     2810.75     94.31 o
  -7  -2   7     1561.69     1590.24     52.85 o
  -6  -2   7     3417.86     3288.84     29.24 o
  -5  -2   7      151.43      182.70     13.36 o
  -4  -2   7    12401.08    11688.93     37.53 o
  -3  -2   7     8872.80     8943.95     56.88 o
  -2  -2   7    23006.91    22124.48     71.08 o
  -1  -2   7    20996.97    21680.76    295.09 o
   0  -2   7      152.49      179.69     17.80 o
   1  -2   7    13501.00    14050.97     89.07 o
   2  -2   7     3092.17     2810.89     67.15 o
   3  -2   7     4144.69     3902.09    119.59 o
   4  -2   7    13451.97    13444.91    466.49 o
   5  -2   7     4267.59     4037.34    165.01 o
   6  -2   7     3983.53     3920.76     46.47 o
   7  -2   7     4989.27     4878.91     59.84 o
   8  -2   7      195.33      211.39     21.80 o
   9  -2   7      428.66      443.26     21.89 o
  10  -2   7      975.47      966.06     25.07 o
  11  -2   7      796.98      829.50     28.40 o
 -10  -1   7      627.35      648.98     18.83 o
  -9  -1   7      896.35      864.18     35.54 o
  -8  -1   7     1440.71     1421.33     20.24 o
  -7  -1   7      491.94      487.37     15.51 o
  -6  -1   7     3175.24     3067.13     23.01 o
  -5  -1   7     6405.52     6252.09    116.79 o
  -4  -1   7     6491.08     6155.05     32.42 o
  -3  -1   7    27359.92    26950.95     61.52 o
  -2  -1   7     7794.60     7949.63     53.61 o
  -1  -1   7     7862.27     8055.78     71.76 o
   0  -1   7     8236.22     7782.85    203.51 o
   1  -1   7    10009.17     9402.39     89.93 o
   2  -1   7    11813.48    11665.39    309.74 o
   3  -1   7    19770.84    19173.56    917.32 o
   4  -1   7       63.05       64.21     15.46 o
   5  -1   7    10817.69    10628.19    354.78 o
   6  -1   7      640.61      630.48     45.18 o
   7  -1   7     4897.96     5005.73    227.74 o
   8  -1   7      500.65      497.94     37.51 o
   9  -1   7      874.25      920.33     20.89 o
  10  -1   7       84.26       85.58     20.71 o
  11  -1   7      819.07      806.79     91.35 o
 -11   0   7      762.12      739.97     51.49 o
 -10   0   7      188.32      221.08     16.69 o
  -9   0   7      623.71      634.81     21.26 o
  -8   0   7       88.63       95.68     15.79 o
  -7   0   7     1326.44     1350.15     61.66 o
  -6   0   7     4275.04     4128.84    109.12 o
  -5   0   7    27336.62    26516.63    455.85 o
  -4   0   7      843.10      808.45     19.23 o
  -3   0   7    10666.62    10239.83     97.96 o
  -2   0   7      656.58      557.55     22.15 o
  -1   0   7    10156.92    10769.07    134.71 o
   0   0   7      758.19     1188.01     58.78 o
   1   0   7    33653.42    32233.73    130.08 o
   2   0   7       41.92       55.88     18.67 o
   3   0   7    27521.34    28202.52    742.25 o
   4   0   7     2390.49     2363.76     48.60 o
   5   0   7     8786.40     8547.74    338.22 o
   6   0   7      427.62      462.73     18.60 o
   7   0   7     2351.40     2446.54    122.26 o
   8   0   7       94.87       91.05     14.88 o
   9   0   7     1237.07     1319.18     21.56 o
  10   0   7      159.74      191.10     16.79 o
 -11   1   7      491.54      483.11     29.46 o
 -10   1   7       30.65       30.22     16.99 o
  -9   1   7      898.99      895.47     27.11 o
  -8   1   7      348.15      326.73     19.71 o
  -7   1   7     8990.81     8978.69    192.35 o
  -6   1   7      398.92      458.20     19.61 o
  -5   1   7    26641.55    26880.53    734.62 o
  -4   1   7        2.20       28.69     20.88 o
  -3   1   7     4520.86     4743.02     75.25 o
  -2   1   7      584.08      538.30     34.03 o
  -1   1   7     8578.37     9039.72    110.54 o
   0   1   7     1738.58     1855.60     24.48 o
   1   1   7    55278.62    55681.70   1476.16 o
   2   1   7     5067.38     5096.66     95.45 o
   3   1   7    19348.44    19608.09    536.21 o
   4   1   7      761.65      724.90     24.30 o
   5   1   7    11248.40    11538.64    692.17 o
   6   1   7      927.08     1012.83     68.95 o
   7   1   7      810.19      837.92     36.53 o
   8   1   7      453.96      504.01     16.26 o
   9   1   7      810.24      859.52     58.78 o
  10   1   7      761.23      804.92     31.21 o
 -11   2   7      306.44      329.86     33.41 o
 -10   2   7      118.43      135.25     21.18 o
  -9   2   7     1550.03     1557.79    124.01 o
  -8   2   7      242.35      247.16     24.07 o
  -7   2   7    14522.75    14499.92    779.72 o
  -6   2   7     2006.69     2092.99    102.90 o
  -5   2   7     3534.70     3545.58     73.81 o
  -4   2   7      545.33      558.00     23.47 o
  -3   2   7     7268.61     7355.19    264.79 o
  -2   2   7     6185.33     5656.35     37.09 o
  -1   2   7     7282.34     7892.20    139.88 o
   0   2   7    14230.26    14438.09    451.73 o
   1   2   7    23025.90    25621.03    621.01 o
   2   2   7     7107.26     6758.94    210.65 o
   3   2   7     6338.58     6155.93    250.69 o
   4   2   7     1390.86     1320.75     18.03 o
   5   2   7     4613.32     4575.83    213.08 o
   6   2   7     1521.10     1561.02     50.50 o
   7   2   7      194.46      213.16     32.58 o
   8   2   7     1902.73     1948.14     35.92 o
   9   2   7      533.42      474.24     18.04 o
 -12   3   7      230.61      247.56     57.86 o
 -11   3   7      535.48      512.36     32.12 o
 -10   3   7     1443.46     1327.25     31.60 o
  -9   3   7      899.85      873.53     27.53 o
  -8   3   7     2659.87     2707.65     71.53 o
  -7   3   7     3946.51     3949.12     38.10 o
  -6   3   7     4081.47     3874.60     71.38 o
  -5   3   7      153.60      173.77     21.99 o
  -4   3   7     5437.98     4986.18    177.45 o
  -3   3   7     1458.90     1400.13     31.79 o
  -2   3   7    13549.71    12746.36    250.52 o
  -1   3   7     5258.89     5493.13     85.36 o
   0   3   7    14790.45    14571.74    393.20 o
   1   3   7     3342.86     3132.49     75.33 o
   2   3   7     5808.47     5451.64    113.82 o
   3   3   7     3620.79     3550.44     73.72 o
   4   3   7     2588.19     2606.63    143.90 o
   5   3   7      312.37      307.47     24.38 o
   6   3   7     1251.76     1359.82     98.72 o
   7   3   7       99.84       98.25     14.71 o
   8   3   7     2852.23     3112.15    291.90 o
   9   3   7      148.64      137.42     23.62 o
 -11   4   7      244.02      252.65     34.23 o
 -10   4   7     2726.06     2718.85     70.32 o
  -9   4   7      177.85      176.42     24.15 o
  -8   4   7     3228.05     3349.54     62.95 o
  -7   4   7      107.17      106.01     21.90 o
  -6   4   7     2338.22     2192.59     83.24 o
  -5   4   7      122.65      104.12     17.57 o
  -4   4   7    13894.44    13374.94    568.45 o
  -3   4   7      210.90      195.63     16.02 o
  -2   4   7     8917.68     8486.44    202.25 o
  -1   4   7     2702.42     2838.24    141.47 o
   0   4   7     9506.74     9159.31    312.63 o
   1   4   7       22.69       40.26     17.62 o
   2   4   7     4727.38     4550.12     66.18 o
   3   4   7        3.09        7.26     13.63 o
   4   4   7     2480.30     2550.28     59.69 o
   5   4   7      227.35      268.56     14.38 o
   6   4   7     1321.62     1374.52     93.25 o
   7   4   7        0.12        6.01     16.17 o
   8   4   7     1693.54     1723.27     21.74 o
 -12   5   7      743.44      573.02     37.97 o
 -11   5   7       36.06       74.57     33.26 o
 -10   5   7     2858.42     2721.63     47.51 o
  -9   5   7       52.27       64.12     19.09 o
  -8   5   7     5849.07     6038.39    176.55 o
  -7   5   7      872.68      907.44     21.09 o
  -6   5   7     3497.49     3452.83    184.37 o
  -5   5   7      469.71      493.77     33.80 o
  -4   5   7     8189.60     8213.85    191.73 o
  -3   5   7      971.66      955.83     33.45 o
  -2   5   7     3360.31     3246.61     40.35 o
  -1   5   7     1003.38     1011.58     22.71 o
   0   5   7    11053.65    11058.94    367.97 o
   1   5   7     1784.16     1755.77     35.04 o
   2   5   7     2908.09     2985.09     51.83 o
   3   5   7      107.97      142.11     21.26 o
   4   5   7     1716.35     1859.29     61.43 o
   5   5   7      227.82      218.41     14.32 o
   6   5   7     1987.08     2033.07     76.85 o
   7   5   7      289.64      286.67     18.38 o
 -12   6   7      747.14      766.97     37.21 o
 -11   6   7      812.54      714.42     27.79 o
 -10   6   7     1362.44     1180.37     28.25 o
  -9   6   7      162.74      178.27     19.65 o
  -8   6   7     4071.95     3957.56    181.02 o
  -7   6   7     2571.90     2705.44    134.76 o
  -6   6   7     2637.12     2611.94     69.66 o
  -5   6   7     2099.38     2132.29     21.14 o
  -4   6   7     1729.39     1695.41     42.54 o
  -3   6   7     1484.64     1544.53     33.21 o
  -2   6   7     3473.15     3533.73    132.03 o
  -1   6   7     7672.23     7746.85    241.21 o
   0   6   7     2145.31     2186.55     65.00 o
   1   6   7     2496.99     2488.05     28.49 o
   2   6   7      401.79      412.21     14.43 o
   3   6   7      170.29      173.53     13.96 o
   4   6   7      567.28      578.08     31.44 o
   5   6   7      609.63      545.05     23.01 o
   6   6   7      726.43      711.26     40.40 o
 -12   7   7      493.43      404.14     35.23 o
 -11   7   7     1189.73     1080.59     36.45 o
 -10   7   7     1648.62     1495.05     36.91 o
  -9   7   7     1344.35     1271.85     50.82 o
  -8   7   7      846.76      942.37     34.04 o
  -7   7   7     1432.90     1384.95     24.05 o
  -6   7   7     2151.59     2144.72     38.49 o
  -5   7   7     6710.70     6642.26    102.66 o
  -4   7   7      127.79      136.37     12.32 o
  -3   7   7     8598.90     8907.63    193.24 o
  -2   7   7     2999.56     3037.21     24.63 o
  -1   7   7    10690.86    10659.21    252.84 o
   0   7   7      146.81      172.53     10.77 o
   1   7   7      525.89      511.20     10.72 o
   2   7   7       99.44       84.17     14.96 o
   3   7   7     1358.94     1382.35     71.53 o
   4   7   7       95.13      111.62     15.02 o
   5   7   7     1383.47     1334.16    127.95 o
 -11   8   7      631.66      495.87     26.27 o
 -10   8   7      642.29      628.00     35.84 o
  -9   8   7     2057.48     2007.07     68.89 o
  -8   8   7       17.99       41.53     18.56 o
  -7   8   7      777.52      761.46     19.23 o
  -6   8   7      379.59      389.28     14.58 o
  -5   8   7     4173.88     4386.20     53.42 o
  -4   8   7      289.28      333.22     16.40 o
  -3   8   7     9284.44     9653.91    293.97 o
  -2   8   7       81.26       87.68     12.48 o
  -1   8   7     2744.16     2849.45     62.03 o
   0   8   7       16.85       32.97      9.20 o
   1   8   7      348.47      387.80     12.89 o
   2   8   7       40.22       44.69     12.26 o
   3   8   7     2357.39     2359.85     18.81 o
   4   8   7       39.37       57.83     15.82 o
 -11   9   7      567.52      497.69     35.84 o
 -10   9   7       16.68       28.35     24.93 o
  -9   9   7      919.29      817.97     53.08 o
  -8   9   7        3.63        5.51     16.14 o
  -7   9   7     2168.12     2029.37     37.34 o
  -6   9   7      186.74      220.08     24.45 o
  -5   9   7     3501.36     3515.28     69.34 o
  -4   9   7      359.47      398.46     13.83 o
  -3   9   7     4398.94     4653.76    147.81 o
  -2   9   7      115.25      125.94     10.94 o
  -1   9   7      480.68      502.31     20.50 o
   0   9   7        9.77       28.14     11.57 o
   1   9   7     1765.51     1853.42     91.05 o
   2   9   7      444.81      400.53     32.53 o
   3   9   7     1373.54     1171.75     28.61 o
 -10  10   7      322.68      316.90     24.12 o
  -9  10   7      479.01      478.27     37.20 o
  -8  10   7       56.99       81.66     18.88 o
  -7  10   7     2377.30     2361.85     88.75 o
  -6  10   7      413.60      450.60     29.89 o
  -5  10   7     1397.67     1412.64     32.55 o
  -4  10   7      726.68      791.73     24.38 o
  -3  10   7      616.48      645.37     14.65 o
  -2  10   7       88.02       87.20     10.95 o
  -1  10   7      499.80      499.57     11.80 o
   0  10   7      447.66      478.97     14.79 o
   1  10   7     1008.63      889.81     36.63 o
   2  10   7      393.53      352.66     23.41 o
  -9  11   7      256.93      201.74     21.07 o
  -8  11   7      121.81      141.14     19.29 o
  -7  11   7      679.61      659.89     19.59 o
  -6  11   7     1170.55     1145.74     54.38 o
  -5  11   7      185.45      192.77     14.69 o
  -4  11   7      386.38      423.45     12.10 o
  -3  11   7      129.67      119.98     11.20 o
  -2  11   7      414.55      412.47     11.96 o
  -1  11   7      614.92      575.71     27.20 o
   0  11   7      849.54      790.98     20.83 o
  -8  12   7      527.21      402.34     45.18 o
  -7  12   7       32.38       63.26     17.54 o
  -6  12   7      472.48      458.07     17.54 o
  -5  12   7       30.90       36.67     12.00 o
  -4  12   7      309.35      325.48     24.07 o
  -3  12   7      124.59      121.49     11.02 o
   3 -13   8      335.03      317.38     30.85 o
   4 -13   8      411.28      420.59     14.99 o
   5 -13   8      351.05      309.31     15.83 o
   6 -13   8      359.29      333.69     19.15 o
   7 -13   8      426.34      371.53     21.93 o
   0 -12   8       10.75        6.28     11.64 o
   1 -12   8      365.19      347.42     22.86 o
   2 -12   8        4.59       13.02     13.19 o
   3 -12   8      907.05      847.82     15.90 o
   4 -12   8      226.74      223.51     14.29 o
   5 -12   8     1850.34     1933.32     49.80 o
   6 -12   8       39.28       34.93     14.72 o
   7 -12   8      773.75      790.82     40.13 o
   8 -12   8        0.50      -11.19     23.05 o
   9 -12   8      817.58      810.03     66.60 o
  -1 -11   8      336.53      325.00     13.49 o
   0 -11   8       34.28       49.36     11.11 o
   1 -11   8      951.29      965.86     16.20 o
   2 -11   8      258.44      266.18     13.65 o
   3 -11   8     2992.51     2965.39     28.79 o
   4 -11   8       74.55       73.79     13.32 o
   5 -11   8     1520.31     1533.48     19.73 o
   6 -11   8      577.74      562.61     14.84 o
   7 -11   8      531.99      546.36     18.06 o
   8 -11   8       87.61       90.27     21.86 o
   9 -11   8      503.41      460.37     67.28 o
  10 -11   8      202.94      148.23     28.55 o
  -3 -10   8      983.05      879.52     43.06 o
  -2 -10   8      320.24      267.02     15.30 o
  -1 -10   8      241.41      220.02     14.60 o
   0 -10   8      361.76      431.93     15.30 o
   1 -10   8     3429.66     3468.99     44.35 o
   2 -10   8     1358.51     1365.85     16.31 o
   3 -10   8     4320.82     4629.21     80.42 o
   4 -10   8     1408.37     1461.93     16.47 o
   5 -10   8      813.58      830.86     15.48 o
   6 -10   8     1134.67     1151.07     17.38 o
   7 -10   8     1076.71     1100.45     28.49 o
   8 -10   8     1506.01     1614.57     32.13 o
   9 -10   8      290.30      280.21     27.79 o
  10 -10   8     1010.68      945.12     24.91 o
  11 -10   8      463.13      467.62     31.74 o
  -4  -9   8      337.01      309.71     18.34 o
  -3  -9   8       35.66       31.39     11.83 o
  -2  -9   8      539.33      538.51     22.40 o
  -1  -9   8      790.59      739.56     24.22 o
   0  -9   8     2972.93     3086.52     21.30 o
   1  -9   8     2804.79     2877.34     38.36 o
   2  -9   8     2008.10     2052.85     17.33 o
   3  -9   8     1482.71     1550.46     16.34 o
   4  -9   8     2987.22     3012.85     30.15 o
   5  -9   8      100.47      114.72     14.49 o
   6  -9   8     2341.71     2552.00     22.86 o
   7  -9   8      330.10      354.50     18.01 o
   8  -9   8     3770.68     3869.03     75.04 o
   9  -9   8       28.13       50.73     26.12 o
  10  -9   8     1848.92     1849.53     34.63 o
  11  -9   8      317.32      376.35     30.22 o
  -5  -8   8       92.99       78.84     25.99 o
  -4  -8   8     1185.72     1121.81     28.33 o
  -3  -8   8       65.37       99.98     18.10 o
  -2  -8   8     2366.98     2387.07     55.86 o
  -1  -8   8     1693.74     1692.82     24.73 o
   0  -8   8     6369.62     6739.81     79.70 o
   1  -8   8      160.76      202.18     10.36 o
   2  -8   8     3453.39     3453.00     53.08 o
   3  -8   8       22.23       33.53     12.68 o
   4  -8   8     8161.63     8148.75    121.98 o
   5  -8   8        5.50       19.78     14.36 o
   6  -8   8     8395.53     8446.87     95.60 o
   7  -8   8        0.41        0.28     16.76 o
   8  -8   8     3502.75     3620.05    101.53 o
   9  -8   8        6.58       18.07     26.12 o
  10  -8   8     2627.54     2780.22     37.66 o
  11  -8   8        1.05       12.15     27.49 o
  12  -8   8      467.61      489.95     31.13 o
  -6  -7   8      648.82      570.45     15.03 o
  -5  -7   8       24.05       44.47     11.62 o
  -4  -7   8     1146.45     1170.95     14.92 o
  -3  -7   8       92.74      116.97     22.02 o
  -2  -7   8     6324.70     6406.88     26.04 o
  -1  -7   8      118.78      131.59     14.44 o
   0  -7   8     4625.12     4752.95     28.97 o
   1  -7   8       37.01       41.88     11.18 o
   2  -7   8     6890.18     6709.11     88.20 o
   3  -7   8     1112.58     1157.38     22.82 o
   4  -7   8     5964.87     6004.99    117.27 o
   5  -7   8      175.71      211.44     16.45 o
   6  -7   8     7851.47     8019.12    185.10 o
   7  -7   8      561.78      596.60     28.34 o
   8  -7   8     3663.76     3716.83     39.18 o
   9  -7   8      190.08      209.59     27.03 o
  10  -7   8     1917.94     2008.69     34.78 o
  11  -7   8      390.21      378.47     30.22 o
  12  -7   8      250.55      229.33     29.92 o
  -7  -6   8      190.59      195.17     30.37 o
  -6  -6   8     1050.32     1023.75     22.02 o
  -5  -6   8      427.39      440.77     23.16 o
  -4  -6   8     1062.80     1059.50     16.75 o
  -3  -6   8      353.21      368.87     14.60 o
  -2  -6   8     3523.89     3505.17     67.66 o
  -1  -6   8     3040.15     3004.62     61.21 o
   0  -6   8     2537.94     2633.01     43.66 o
   1  -6   8     4072.39     4105.30     23.93 o
   2  -6   8    13150.72    13129.66    146.63 o
   3  -6   8     7044.80     7079.60    101.80 o
   4  -6   8     3349.20     3322.78     46.34 o
   5  -6   8      888.83      824.69     17.65 o
   6  -6   8     4060.53     4137.82     93.79 o
   7  -6   8     2474.29     2441.60     67.99 o
   8  -6   8     4735.56     4875.33     43.44 o
   9  -6   8     1329.18     1259.04     32.20 o
  10  -6   8      807.62      850.04     31.74 o
  11  -6   8      838.33      891.05     31.59 o
  12  -6   8      245.91      269.43     30.37 o
  -8  -5   8      445.88      386.21     23.84 o
  -7  -5   8      421.56      418.36     16.04 o
  -6  -5   8      394.95      350.03     15.41 o
  -5  -5   8     3134.74     3127.16     87.71 o
  -4  -5   8      463.47      429.94     23.24 o
  -3  -5   8     3945.22     4207.02     65.46 o
  -2  -5   8     1711.22     1600.55     70.62 o
  -1  -5   8     8128.10     8156.04     28.87 o
   0  -5   8     4195.44     4012.99    125.83 o
   1  -5   8    12843.58    12648.43     39.30 o
   2  -5   8     3594.33     3570.08     24.07 o
   3  -5   8     1029.73      974.61     19.47 o
   4  -5   8      236.49      268.31     13.58 o
   5  -5   8     3053.69     2890.23    119.76 o
   6  -5   8     1651.98     1668.42     45.23 o
   7  -5   8     5135.52     5284.69    325.98 o
   8  -5   8     1678.28     1670.47     27.59 o
   9  -5   8     1744.54     1687.48     32.65 o
  10  -5   8       10.49       38.27     26.58 o
  11  -5   8      464.88      446.82     29.31 o
  12  -5   8       68.86       59.99     29.46 o
  -9  -4   8      723.76      773.67     18.77 o
  -8  -4   8      243.55      262.28     15.56 o
  -7  -4   8     1130.59     1221.84     17.87 o
  -6  -4   8       41.85       32.05     14.28 o
  -5  -4   8     5080.48     5348.89    117.93 o
  -4  -4   8      237.68      199.09     14.49 o
  -3  -4   8     9373.94     9497.13    110.87 o
  -2  -4   8      839.17      801.24     26.88 o
  -1  -4   8    20852.97    19940.18    323.57 o
   0  -4   8     2534.83     2484.99     20.13 o
   1  -4   8    20197.76    19788.98     60.82 o
   2  -4   8      494.59      466.36     15.25 o
   3  -4   8      172.12      192.15     15.90 o
   4  -4   8      253.32      221.84     15.38 o
   5  -4   8    12764.18    12424.19    386.80 o
   6  -4   8        7.64       23.48     16.77 o
   7  -4   8     7127.11     6837.59     49.71 o
   8  -4   8       44.41       44.55     18.60 o
   9  -4   8     1072.90     1071.03     23.37 o
  10  -4   8        4.13       14.05     21.42 o
  11  -4   8      493.78      479.92     30.22 o
  12  -4   8       15.83       16.25     30.53 o
  -9  -3   8      590.43      607.15     47.16 o
  -8  -3   8      118.20      120.89     15.38 o
  -7  -3   8     2950.08     3092.27     43.66 o
  -6  -3   8      769.37      821.07     16.50 o
  -5  -3   8     6872.41     7050.95    150.36 o
  -4  -3   8      315.73      285.55     14.80 o
  -3  -3   8    17593.54    17182.41    241.94 o
  -2  -3   8     2400.62     2464.01     20.99 o
  -1  -3   8     9298.09     8976.21     98.26 o
   0  -3   8      429.12      430.14     16.42 o
   1  -3   8     2285.68     2226.11     23.99 o
   2  -3   8     7713.72     7822.05     49.91 o
   3  -3   8     5934.38     5484.20    155.73 o
   4  -3   8     3548.60     3433.29     94.21 o
   5  -3   8    18212.33    17321.63    559.51 o
   6  -3   8      540.65      566.96     20.06 o
   7  -3   8     2092.86     1953.36     30.34 o
   8  -3   8      776.62      800.19     18.75 o
   9  -3   8       67.29       59.60     23.76 o
  10  -3   8       87.84      116.63     25.61 o
  11  -3   8      666.39      614.87     34.84 o
 -10  -2   8      125.11      116.03     18.54 o
  -9  -2   8      760.03      757.02     51.18 o
  -8  -2   8      573.36      585.73     27.03 o
  -7  -2   8     3172.53     3284.46     23.51 o
  -6  -2   8      670.52      679.34     21.19 o
  -5  -2   8     6297.04     6338.17     69.94 o
  -4  -2   8     1164.46     1219.74     22.33 o
  -3  -2   8    14961.72    14488.59     55.36 o
  -2  -2   8    15591.10    15710.27    175.57 o
  -1  -2   8     5859.27     6100.62     31.68 o
   0  -2   8     6995.05     6922.74     79.35 o
   1  -2   8      245.81      266.82     21.22 o
   2  -2   8     7760.22     7981.02     96.36 o
   3  -2   8    19026.18    17215.55    562.89 o
   4  -2   8    19185.99    18614.52    474.21 o
   5  -2   8     4162.34     3993.13    219.84 o
   6  -2   8     4120.72     4154.82     62.19 o
   7  -2   8       52.07       65.07     19.30 o
   8  -2   8     1299.59     1370.11     22.87 o
   9  -2   8      237.20      233.57     18.53 o
  10  -2   8      994.48     1100.36     27.65 o
  11  -2   8      341.34      291.19     25.13 o
 -10  -1   8      827.29      777.98     24.22 o
  -9  -1   8      509.24      511.81     31.97 o
  -8  -1   8     1081.50     1110.52     35.23 o
  -7  -1   8     2391.22     2297.34     27.26 o
  -6  -1   8     1007.39     1017.17     29.08 o
  -5  -1   8     9260.52     9306.64    226.90 o
  -4  -1   8    16217.56    16168.81    203.97 o
  -3  -1   8     1331.56     1324.81     34.17 o
  -2  -1   8     9228.56     9024.68     66.98 o
  -1  -1   8     3542.20     3450.42     29.96 o
   0  -1   8    22394.37    23060.31    554.49 o
   1  -1   8     4751.98     4923.50    324.35 o
   2  -1   8    25286.96    23485.68    224.43 o
   3  -1   8    10598.07    10383.43    158.20 o
   4  -1   8    12028.82    12489.12    258.11 o
   5  -1   8      100.31      126.33     16.51 o
   6  -1   8     4559.28     4663.21    209.44 o
   7  -1   8      670.81      719.46     39.34 o
   8  -1   8     2744.52     2990.94     83.08 o
   9  -1   8      375.00      390.47     20.97 o
  10  -1   8     1353.74     1468.69     29.24 o
  11  -1   8       14.97       21.12     22.61 o
 -11   0   8       68.61       58.25     23.46 o
 -10   0   8      693.64      689.44     39.79 o
  -9   0   8      279.63      307.34     17.55 o
  -8   0   8      501.49      519.63     18.14 o
  -7   0   8      164.83      162.98     17.69 o
  -6   0   8     5901.58     5969.42    221.81 o
  -5   0   8     1686.39     1765.47     51.03 o
  -4   0   8    22342.66    21832.07     58.80 o
  -3   0   8       15.45       12.39     16.35 o
  -2   0   8     1519.50     1495.81     66.29 o
  -1   0   8      142.76      239.14     22.98 o
   0   0   8    10392.55    10919.84    194.55 o
   1   0   8      801.22      821.10     27.20 o
   2   0   8    56924.93    51235.38    989.84 o
   3   0   8     2274.66     2451.31     40.32 o
   4   0   8     5872.35     6042.94     46.17 o
   5   0   8      137.49      126.82     14.10 o
   6   0   8     7929.38     8091.27    320.84 o
   7   0   8       17.26       20.75     17.12 o
   8   0   8     3488.51     3808.30    150.81 o
   9   0   8        1.83       -3.52     16.37 o
  10   0   8      904.11      928.30     31.82 o
 -11   1   8       68.66       76.83     18.84 o
 -10   1   8      396.76      440.32     31.74 o
  -9   1   8       16.56       25.69     15.51 o
  -8   1   8     1460.24     1478.92     56.57 o
  -7   1   8      758.21      754.52     18.42 o
  -6   1   8    12325.94    12346.69    292.28 o
  -5   1   8      912.24      862.60     26.05 o
  -4   1   8     9602.69     9427.28    330.56 o
  -3   1   8      128.47      131.13     21.65 o
  -2   1   8    11502.61    10804.81    491.77 o
  -1   1   8      801.25      540.77     25.45 o
   0   1   8    25890.93    24761.98    169.08 o
   1   1   8     2037.63     2099.09     40.92 o
   2   1   8    28710.63    28081.63    226.82 o
   3   1   8     2817.66     2703.87    180.96 o
   4   1   8     4533.89     4540.18    132.66 o
   5   1   8      509.30      591.48     29.31 o
   6   1   8     6122.92     6226.36    114.82 o
   7   1   8       68.21       89.07     14.62 o
   8   1   8      897.76      987.22     25.36 o
   9   1   8      484.98      527.14     20.88 o
  10   1   8      446.20      392.67     18.57 o
 -11   2   8       99.12       96.05     22.31 o
 -10   2   8      509.92      549.38     52.93 o
  -9   2   8      766.58      764.55     48.75 o
  -8   2   8     3313.26     3527.73    232.90 o
  -7   2   8     3897.93     4153.95    197.13 o
  -6   2   8     9341.28     9233.28    207.61 o
  -5   2   8     2459.67     2350.18     29.45 o
  -4   2   8      744.36      662.88     24.34 o
  -3   2   8       91.93      128.74     26.18 o
  -2   2   8     6750.94     6027.83    136.98 o
  -1   2   8     6077.93     6175.76     36.78 o
   0   2   8    11296.35    11410.68    436.48 o
   1   2   8    16304.54    16900.94    406.58 o
   2   2   8     2895.08     2877.42     31.89 o
   3   2   8      914.74      785.90     46.35 o
   4   2   8     8256.58     8338.41    257.43 o
   5   2   8      457.51      473.13     15.77 o
   6   2   8     1187.14     1339.52    101.22 o
   7   2   8      492.30      545.52     49.81 o
   8   2   8      251.56      234.27     15.96 o
   9   2   8     1823.39     1777.35    122.03 o
 -12   3   8       22.90       38.83     29.05 o
 -11   3   8      350.54      325.30     31.51 o
 -10   3   8      909.30      965.98     28.46 o
  -9   3   8     4249.25     4368.42     60.75 o
  -8   3   8     1661.55     1830.43     30.63 o
  -7   3   8     3738.11     3780.95     36.03 o
  -6   3   8     1584.10     1583.30     47.92 o
  -5   3   8     2397.01     2532.87    139.57 o
  -4   3   8      101.11       67.65     19.61 o
  -3   3   8     8038.88     7655.76    149.43 o
  -2   3   8     5026.57     4851.73     99.11 o
  -1   3   8    10927.19    11143.83    259.63 o
   0   3   8     8274.77     8610.23    269.01 o
   1   3   8     8967.41     8914.47    617.67 o
   2   3   8      551.76      519.21     17.62 o
   3   3   8     1575.14     1602.78     15.10 o
   4   3   8     3407.37     3358.29    136.31 o
   5   3   8      910.49      937.14     19.44 o
   6   3   8       14.12       20.80     13.90 o
   7   3   8     1105.76     1185.67     67.13 o
   8   3   8      138.62      165.66     46.55 o
   9   3   8      843.95      857.75     23.69 o
 -12   4   8       71.05       87.63     57.10 o
 -11   4   8     1583.35     1452.31    108.97 o
 -10   4   8      286.79      319.80     26.61 o
  -9   4   8     5667.52     5526.07     68.72 o
  -8   4   8      362.83      383.22     23.76 o
  -7   4   8     3531.44     3586.66     77.30 o
  -6   4   8       25.85       38.10     17.33 o
  -5   4   8     1973.07     1972.82     45.47 o
  -4   4   8      144.24      168.70     16.79 o
  -3   4   8    18436.52    19040.15    311.42 o
  -2   4   8       44.13       70.22     12.74 o
  -1   4   8     6999.05     7117.85    181.68 o
   0   4   8      306.62      324.81     13.09 o
   1   4   8     4878.63     4665.90    164.66 o
   2   4   8       31.15       52.77     11.16 o
   3   4   8      562.94      658.72     30.97 o
   4   4   8       27.63       31.55     14.15 o
   5   4   8      718.87      772.78     38.73 o
   6   4   8       54.88       69.04     14.18 o
   7   4   8     2213.73     2376.32    154.15 o
   8   4   8        0.95        7.17     16.42 o
 -12   5   8       79.00       78.37     34.17 o
 -11   5   8     2105.83     2047.27     41.01 o
 -10   5   8       68.35       47.68     20.65 o
  -9   5   8     2396.19     2333.20     41.57 o
  -8   5   8       66.91       64.10     15.28 o
  -7   5   8     2695.14     2822.42     32.58 o
  -6   5   8      304.83      297.42     17.85 o
  -5   5   8     7547.64     7151.43    302.80 o
  -4   5   8      902.38      896.48     59.84 o
  -3   5   8    11331.37    11923.67    205.88 o
  -2   5   8       23.99       26.11     11.64 o
  -1   5   8     2860.40     2913.14     91.86 o
   0   5   8     1895.11     1969.83     58.14 o
   1   5   8     2317.10     2268.19     86.22 o
   2   5   8      117.37      117.07     10.06 o
   3   5   8     1302.33     1383.51     62.12 o
   4   5   8      838.24      806.77     16.26 o
   5   5   8     1113.11     1138.39     17.47 o
   6   5   8      111.91      104.26     15.07 o
   7   5   8      892.24      905.97     28.10 o
 -12   6   8      118.47       99.17     34.17 o
 -11   6   8     1147.77     1010.42     37.36 o
 -10   6   8      550.24      540.99     21.28 o
  -9   6   8     1820.34     1776.97     40.63 o
  -8   6   8      146.99      154.29     23.46 o
  -7   6   8     2608.31     2771.65    272.46 o
  -6   6   8      853.19      922.00     30.21 o
  -5   6   8     5710.79     5591.58    177.31 o
  -4   6   8     1669.92     1669.16     16.18 o
  -3   6   8     2141.62     2211.09     51.60 o
  -2   6   8     2022.96     1962.30     57.44 o
  -1   6   8     3319.46     3268.88     87.61 o
   0   6   8     5659.15     5695.40    134.05 o
   1   6   8      162.82      180.41      9.23 o
   2   6   8      200.05      243.28     11.17 o
   3   6   8      670.96      781.77     16.10 o
   4   6   8      798.62      814.79     19.90 o
   5   6   8      745.64      733.61     16.64 o
   6   6   8      489.80      483.66     36.68 o
 -12   7   8      525.28      561.78     36.45 o
 -11   7   8      366.36      308.46     34.02 o
 -10   7   8      713.67      629.99     22.65 o
  -9   7   8     1249.28     1180.79     45.60 o
  -8   7   8      603.68      632.68     34.34 o
  -7   7   8     1574.25     1576.04     23.38 o
  -6   7   8     1450.04     1509.33     22.14 o
  -5   7   8     1169.74     1196.18     19.00 o
  -4   7   8     3618.69     3640.33     35.42 o
  -3   7   8       73.38       84.62     12.77 o
  -2   7   8     5537.02     5561.75    156.24 o
  -1   7   8     1299.98     1366.30     42.03 o
   0   7   8     2720.24     2843.95     58.67 o
   1   7   8      616.35      679.47     23.19 o
   2   7   8      793.22      813.95     22.28 o
   3   7   8       96.09       79.10     14.59 o
   4   7   8     1322.21     1293.02     43.89 o
   5   7   8       85.10       82.29     16.86 o
 -11   8   8      216.85      183.77     25.06 o
 -10   8   8      345.87      306.54     24.05 o
  -9   8   8      473.38      484.20     19.78 o
  -8   8   8      804.93      857.77     47.32 o
  -7   8   8      167.75      161.87     18.48 o
  -6   8   8      817.39      801.49     22.33 o
  -5   8   8       57.41       54.85     13.25 o
  -4   8   8     5736.97     5903.58    121.47 o
  -3   8   8      146.55      177.79     12.76 o
  -2   8   8     5656.58     5860.24    117.31 o
  -1   8   8      208.25      237.98     13.28 o
   0   8   8      348.73      347.69     11.01 o
   1   8   8      398.55      456.61     16.41 o
   2   8   8     1552.42     1524.49     44.60 o
   3   8   8      170.81      191.71     30.68 o
   4   8   8     1394.20     1247.74     99.02 o
 -11   9   8       35.64       14.28     34.93 o
 -10   9   8      478.73      444.78     23.93 o
  -9   9   8       66.80       95.48     20.43 o
  -8   9   8      418.88      432.77     19.28 o
  -7   9   8        3.20       19.03     17.40 o
  -6   9   8     2404.82     2502.18     80.14 o
  -5   9   8      465.11      473.81     13.75 o
  -4   9   8     2331.57     2415.27     36.19 o
  -3   9   8        3.46        9.39     12.40 o
  -2   9   8     1750.82     1687.13     28.09 o
  -1   9   8       79.93      101.03     10.81 o
   0   9   8      366.15      358.94     11.26 o
   1   9   8       26.83       43.93     12.98 o
   2   9   8     1442.35     1311.07     36.71 o
   3   9   8      178.06      147.67     15.07 o
 -10  10   8      246.23      242.00     23.00 o
  -9  10   8      328.14      353.19     51.39 o
  -8  10   8      297.10      287.13     18.24 o
  -7  10   8      184.07      202.66     16.05 o
  -6  10   8     2539.01     2646.32     81.21 o
  -5  10   8      365.74      427.37     25.31 o
  -4  10   8      899.15      963.27     43.40 o
  -3  10   8       11.78       31.61     12.89 o
  -2  10   8      310.26      329.96     11.50 o
  -1  10   8       42.62       42.80     10.88 o
   0  10   8      903.01      999.31     45.67 o
   1  10   8      759.44      717.99     13.93 o
  -9  11   8      144.65      144.90     20.55 o
  -8  11   8      555.78      509.54     19.55 o
  -7  11   8      813.42      765.34     90.67 o
  -6  11   8      223.73      229.86     15.64 o
  -5  11   8      309.52      314.95     14.13 o
  -4  11   8      191.30      187.81     13.83 o
  -3  11   8       75.65       86.37     11.30 o
  -2  11   8      116.99      121.74     11.57 o
  -1  11   8      471.37      448.00     14.93 o
   0  11   8      506.33      473.73     72.32 o
  -7  12   8      729.19      691.72     22.25 o
  -6  12   8        3.17        3.79     14.19 o
  -5  12   8      129.49      124.52     12.82 o
  -4  12   8      109.51      112.21     12.16 o
  -3  12   8      249.92      197.27     11.47 o
   3 -13   9      161.50      143.35     17.19 o
   4 -13   9      485.75      480.10     19.69 o
   5 -13   9      586.45      607.20     36.58 o
   6 -13   9      649.00      608.24     35.43 o
   7 -13   9       10.91       18.72     17.71 o
   1 -12   9       22.36       53.45     13.85 o
   2 -12   9     1140.92     1134.04     65.61 o
   3 -12   9      107.35       95.87     15.04 o
   4 -12   9     1693.58     1606.21     79.87 o
   5 -12   9        0.38       18.33     13.73 o
   6 -12   9     1139.85     1071.21     21.11 o
   7 -12   9      196.07      204.38     16.14 o
   8 -12   9      571.16      541.21     20.03 o
   9 -12   9        0.38       12.90     28.42 o
  -1 -11   9       67.30       71.51     15.40 o
   0 -11   9      383.57      417.00     17.14 o
   1 -11   9        1.68       19.89     13.17 o
   2 -11   9     2022.07     2069.49     40.55 o
   3 -11   9      132.40      135.46     13.88 o
   4 -11   9     2863.86     2917.70     60.99 o
   5 -11   9      678.62      729.28     15.32 o
   6 -11   9      760.80      849.10     18.51 o
   7 -11   9      427.12      435.81     18.31 o
   8 -11   9     1333.49     1356.68     21.41 o
   9 -11   9      165.96      147.86     33.60 o
  10 -11   9      289.55      304.66     29.77 o
  -3 -10   9      122.75       80.78     17.24 o
  -2 -10   9      226.50      218.43     12.66 o
  -1 -10   9      202.24      212.06     30.68 o
   0 -10   9     1113.42     1151.20     35.61 o
   1 -10   9      939.35      932.85     31.44 o
   2 -10   9     3646.50     3718.29     36.78 o
   3 -10   9     1613.66     1616.06     27.05 o
   4 -10   9     1915.97     1972.74     17.49 o
   5 -10   9     1322.14     1380.67     25.45 o
   6 -10   9      641.49      659.68     16.55 o
   7 -10   9      759.99      745.92     18.91 o
   8 -10   9     1221.34     1318.72    121.88 o
   9 -10   9     1846.18     1923.15    142.98 o
  10 -10   9      138.84      153.24     27.49 o
  11 -10   9      976.94      929.78     32.35 o
  -4  -9   9      263.64      237.04     12.85 o
  -3  -9   9      401.63      417.38     11.84 o
  -2  -9   9       18.54       23.00     11.26 o
  -1  -9   9     1002.44     1011.30     16.92 o
   0  -9   9     1992.96     2107.11     35.91 o
   1  -9   9     4106.21     4181.46     90.14 o
   2  -9   9     1511.19     1548.95     16.28 o
   3  -9   9     1575.95     1574.16     19.73 o
   4  -9   9      192.34      224.60     13.85 o
   5  -9   9     1526.25     1487.40     17.83 o
   6  -9   9      625.19      690.27     17.24 o
   7  -9   9     1974.53     2042.28     64.61 o
   8  -9   9       66.01       82.48     18.60 o
   9  -9   9     2715.90     2753.34     36.15 o
  10  -9   9      153.69      139.72     28.55 o
  11  -9   9     1237.75     1247.04     32.50 o
  -5  -8   9      324.43      301.64     12.83 o
  -4  -8   9       93.44       92.70     20.88 o
  -3  -8   9      733.77      786.62     35.88 o
  -2  -8   9       12.22       29.71     11.06 o
  -1  -8   9     6443.04     6586.85     55.26 o
   0  -8   9     1900.22     1848.51     15.73 o
   1  -8   9     4427.16     4349.46     32.49 o
   2  -8   9       77.40       97.82     12.59 o
   3  -8   9     2434.01     2530.79     31.01 o
   4  -8   9      589.93      587.38     14.63 o
   5  -8   9     3478.09     3451.27     43.55 o
   6  -8   9       11.29       16.28     15.49 o
   7  -8   9     7750.17     7851.89    278.78 o
   8  -8   9       76.62       58.79     19.99 o
   9  -8   9     2311.15     2162.39     34.32 o
  10  -8   9      210.66      257.12     27.64 o
  11  -8   9      935.19      859.00     30.37 o
  -6  -7   9      158.19      199.66     18.46 o
  -5  -7   9      478.53      541.54     67.51 o
  -4  -7   9      251.21      308.12     20.88 o
  -3  -7   9     2258.62     2231.37     20.12 o
  -2  -7   9      186.44      187.00     14.48 o
  -1  -7   9     8403.09     8712.50     43.74 o
   0  -7   9       26.35       41.73     13.40 o
   1  -7   9     1081.87     1156.28     33.46 o
   2  -7   9      540.42      506.76     11.95 o
   3  -7   9     4746.00     4615.24     49.85 o
   4  -7   9     2590.85     2466.01     57.07 o
   5  -7   9     3130.68     3023.40     42.52 o
   6  -7   9      935.20      901.94     30.30 o
   7  -7   9     6191.26     6278.69    237.06 o
   8  -7   9      104.06      132.28     20.38 o
   9  -7   9     1709.75     1745.50     34.48 o
  10  -7   9       24.91       53.76     26.88 o
  11  -7   9      302.39      297.22     28.10 o
  12  -7   9      310.59      268.51     30.22 o
  -7  -6   9      331.54      378.40     35.39 o
  -6  -6   9      469.47      460.46     22.71 o
  -5  -6   9      637.90      679.50     16.37 o
  -4  -6   9     1837.94     1958.13     18.58 o
  -3  -6   9     3636.18     3737.30    138.97 o
  -2  -6   9     1000.56     1123.85     18.60 o
  -1  -6   9     2717.40     2755.14     27.79 o
   0  -6   9     2802.26     2707.27     53.99 o
   1  -6   9      825.87      814.39     16.16 o
   2  -6   9     4759.42     4539.25     41.84 o
   3  -6   9     4291.03     4023.58     40.47 o
   4  -6   9     2665.72     2577.89     26.61 o
   5  -6   9     5444.97     5275.33    148.34 o
   6  -6   9     2991.45     2942.04    105.58 o
   7  -6   9     3290.10     3281.69     90.56 o
   8  -6   9      300.09      292.16     20.76 o
   9  -6   9     1436.89     1368.69     31.44 o
  10  -6   9      862.14      947.85     31.29 o
  11  -6   9       14.88       22.93     26.88 o
  12  -6   9      424.59      417.96     30.68 o
  -8  -5   9      691.72      636.48     18.26 o
  -7  -5   9      207.06      252.48     15.09 o
  -6  -5   9      923.11      965.87     18.15 o
  -5  -5   9     1439.82     1446.76     18.18 o
  -4  -5   9     5225.91     5539.92     72.98 o
  -3  -5   9     2811.74     2962.60     20.45 o
  -2  -5   9     8268.95     8493.91    235.71 o
  -1  -5   9       73.85      100.37     13.95 o
   0  -5   9    11858.80    11754.90    100.24 o
   1  -5   9     3031.77     2868.25     21.85 o
   2  -5   9    14957.43    14564.79    196.82 o
   3  -5   9      199.00      211.25     13.82 o
   4  -5   9      562.25      529.99     18.46 o
   5  -5   9      681.54      650.43     18.80 o
   6  -5   9     4610.92     4703.86    118.24 o
   7  -5   9      429.52      394.45     18.76 o
   8  -5   9     1461.71     1416.95     23.46 o
   9  -5   9       59.05       65.15     26.73 o
  10  -5   9      628.15      693.00     30.22 o
  11  -5   9       20.60        7.90     28.10 o
  12  -5   9      397.97      348.40     30.83 o
  -9  -4   9       74.98       82.83     22.25 o
  -8  -4   9      434.76      413.69     16.39 o
  -7  -4   9       18.99       28.44     16.86 o
  -6  -4   9     3418.90     3540.54    101.22 o
  -5  -4   9      280.69      287.40     15.03 o
  -4  -4   9     5848.86     6043.93    140.56 o
  -3  -4   9     1212.60     1221.74     24.00 o
  -2  -4   9    14104.55    13759.06    138.74 o
  -1  -4   9      283.89      263.41     14.11 o
   0  -4   9     9662.98     9482.14    195.92 o
   1  -4   9      201.34      196.44     16.00 o
   2  -4   9    10094.69    10243.09     57.97 o
   3  -4   9      461.52      378.62     16.09 o
   4  -4   9     8005.56     7973.18    201.39 o
   5  -4   9      149.68      157.75     21.18 o
   6  -4   9    10633.00    10756.04    305.63 o
   7  -4   9       19.04       37.87     21.94 o
   8  -4   9     1294.92     1372.19     21.71 o
   9  -4   9      487.05      511.71     20.63 o
  10  -4   9      343.32      349.88     21.10 o
  11  -4   9       28.48       18.07     27.34 o
  -9  -3   9        0.05       -5.96     15.22 o
  -8  -3   9      497.51      489.01     26.73 o
  -7  -3   9       65.29       75.36     14.65 o
  -6  -3   9     4440.26     4682.79    144.43 o
  -5  -3   9      122.47      156.29     14.68 o
  -4  -3   9     9541.51     9596.98    204.35 o
  -3  -3   9       40.94       38.66     14.27 o
  -2  -3   9    18962.25    18382.83     45.10 o
  -1  -3   9        4.58       27.45     11.27 o
   0  -3   9    12122.51    11941.39     47.92 o
   1  -3   9      509.23      408.88     17.70 o
   2  -3   9     3179.60     3202.08     26.13 o
   3  -3   9     3266.71     3201.73     94.97 o
   4  -3   9    20362.14    19966.95   1230.17 o
   5  -3   9     2737.43     2766.80    182.76 o
   6  -3   9     6802.09     7052.61    286.77 o
   7  -3   9      385.83      389.09     18.49 o
   8  -3   9      198.55      251.99     16.81 o
   9  -3   9      547.94      565.77     18.46 o
  10  -3   9      292.03      276.15     21.11 o
  11  -3   9       81.24      101.20     20.08 o
 -10  -2   9      190.31      169.70     17.06 o
  -9  -2   9      427.74      417.68     23.62 o
  -8  -2   9     1520.68     1494.92     19.75 o
  -7  -2   9     1226.97     1192.59     43.59 o
  -6  -2   9     4682.66     4721.01    123.47 o
  -5  -2   9      252.84      252.86     15.27 o
  -4  -2   9    12377.57    12548.34    163.72 o
  -3  -2   9     3183.42     2979.81     48.52 o
  -2  -2   9     2205.27     1981.56     22.63 o
  -1  -2   9     1232.06     1152.15     27.19 o
   0  -2   9     1399.42     1374.12     21.87 o
   1  -2   9     7410.75     7387.55     85.43 o
   2  -2   9     5981.83     5664.37    183.79 o
   3  -2   9     8698.00     8611.46    452.59 o
   4  -2   9    17912.62    17313.27    172.39 o
   5  -2   9     3073.44     3153.68    154.79 o
   6  -2   9       79.04       99.33     19.06 o
   7  -2   9      748.65      700.26     20.56 o
   8  -2   9      174.85      190.37     20.61 o
   9  -2   9     1434.40     1495.62     26.31 o
  10  -2   9      582.08      605.06     28.55 o
  11  -2   9      710.04      736.20     29.48 o
 -10  -1   9       52.02       56.54     18.07 o
  -9  -1   9      682.19      699.86     18.20 o
  -8  -1   9     1151.59     1203.43     27.79 o
  -7  -1   9     1572.38     1630.88     19.89 o
  -6  -1   9     2573.54     2636.91     74.80 o
  -5  -1   9      789.00      774.15     22.63 o
  -4  -1   9     9863.90     9797.91    151.04 o
  -3  -1   9     6057.98     5556.93     30.20 o
  -2  -1   9      313.45      245.41     24.00 o
  -1  -1   9     1119.42      999.03     21.80 o
   0  -1   9     2706.77     2467.09     53.99 o
   1  -1   9    36417.41    34455.34   1591.94 o
   2  -1   9    10587.93     9933.63     56.07 o
   3  -1   9    20066.11    19101.61    313.52 o
   4  -1   9     3604.39     3714.23    123.25 o
   5  -1   9     1923.63     1956.90     35.84 o
   6  -1   9       45.12       52.01     15.95 o
   7  -1   9     3040.44     3182.69    109.65 o
   8  -1   9       97.78      115.81     19.45 o
   9  -1   9     2095.60     2073.09     25.08 o
  10  -1   9      162.12      154.70     18.97 o
  11  -1   9      861.69      849.56     30.07 o
 -11   0   9      726.96      663.79     64.55 o
 -10   0   9       10.38       12.28     19.56 o
  -9   0   9      979.21      981.85     37.82 o
  -8   0   9      714.21      750.67     41.84 o
  -7   0   9      797.48      851.98     29.01 o
  -6   0   9      331.43      312.13     22.33 o
  -5   0   9     5526.06     5336.88     29.63 o
  -4   0   9      337.84      399.78     17.62 o
  -3   0   9     5175.94     4932.66    119.07 o
  -2   0   9      290.00      396.51     22.57 o
  -1   0   9     5198.83     4739.44     67.66 o
   0   0   9     2022.88     1684.98     50.73 o
   1   0   9    40946.88    38674.47    426.84 o
   2   0   9     3007.41     2756.74     28.82 o
   3   0   9     8030.09     7759.57     56.42 o
   4   0   9      889.23      831.95     88.50 o
   5   0   9      536.78      500.08     16.27 o
   6   0   9       67.99       71.31     14.98 o
   7   0   9     4990.00     5060.93    226.22 o
   8   0   9       12.92       11.22     16.94 o
   9   0   9     1743.30     1794.98     25.49 o
  10   0   9        3.36       19.95     30.22 o
 -11   1   9      463.07      461.13     69.33 o
 -10   1   9        2.11       15.62     20.18 o
  -9   1   9     1627.37     1746.03     78.14 o
  -8   1   9      173.21      184.34     53.54 o
  -7   1   9     1258.20     1283.52     53.00 o
  -6   1   9     1221.51     1211.21     58.40 o
  -5   1   9    11316.36    11012.43    372.70 o
  -4   1   9     2068.90     2400.06     81.94 o
  -3   1   9      257.42      257.73     23.20 o
  -2   1   9     2622.54     2338.92    168.73 o
  -1   1   9    13073.34    13740.77    103.62 o
   0   1   9       31.21       17.95     14.19 o
   1   1   9    13499.17    14275.08    382.15 o
   2   1   9       84.89      118.12     16.79 o
   3   1   9     5082.41     5245.77     33.18 o
   4   1   9      199.89      173.38     12.38 o
   5   1   9     4655.61     4902.63    145.42 o
   6   1   9        9.92       12.10     14.79 o
   7   1   9     2488.06     2574.89     68.88 o
   8   1   9      170.39      187.89     15.27 o
   9   1   9      763.92      785.95     33.03 o
  10   1   9      284.90      274.46     30.15 o
 -11   2   9      213.63      201.26     23.69 o
 -10   2   9       14.63       23.31     21.27 o
  -9   2   9     2277.23     2457.63    147.01 o
  -8   2   9     1879.28     1888.29     91.88 o
  -7   2   9     3762.82     3827.87    145.88 o
  -6   2   9     5561.87     5595.97    175.34 o
  -5   2   9     5710.41     5730.18     40.45 o
  -4   2   9     1575.66     1884.96     31.74 o
  -3   2   9     1096.17     1171.51     30.38 o
  -2   2   9     2388.79     2320.18     93.54 o
  -1   2   9    11413.45    11937.66    342.43 o
   0   2   9     5168.38     5254.01    108.59 o
   1   2   9      989.11     1047.72     23.72 o
   2   2   9     5168.54     4899.65    312.79 o
   3   2   9      837.40      855.69     18.93 o
   4   2   9      251.91      287.75     23.46 o
   5   2   9     4866.23     5075.95    217.41 o
   6   2   9      228.62      260.71     15.02 o
   7   2   9      494.20      531.39     44.88 o
   8   2   9      452.97      467.91     21.72 o
   9   2   9      254.78      231.10     24.15 o
 -11   3   9      233.77      262.21     26.43 o
 -10   3   9     1262.99     1253.45     43.36 o
  -9   3   9      924.06      957.99     38.12 o
  -8   3   9     4573.44     4612.21     36.80 o
  -7   3   9     2463.88     2412.64     38.50 o
  -6   3   9     1059.30     1063.18     24.08 o
  -5   3   9      138.78      139.18     27.16 o
  -4   3   9      192.32      234.71     20.06 o
  -3   3   9     1562.03     1718.15     81.83 o
  -2   3   9    24096.03    23901.23    584.76 o
  -1   3   9     2585.90     2882.26     53.71 o
   0   3   9     5656.98     5712.78    159.44 o
   1   3   9     3470.30     3519.63    101.38 o
   2   3   9     1290.87     1180.80     17.58 o
   3   3   9     1934.58     1882.93     43.02 o
   4   3   9      146.43      170.49     14.25 o
   5   3   9      977.54      983.68     64.09 o
   6   3   9      842.77      877.59     57.79 o
   7   3   9       24.04       18.60     14.84 o
   8   3   9     1068.41     1024.41     19.33 o
 -12   4   9      249.04      212.94     34.24 o
 -11   4   9      352.79      341.87     27.25 o
 -10   4   9     3781.57     3544.47     45.03 o
  -9   4   9      180.53      168.52     23.04 o
  -8   4   9     3400.06     3396.75     84.67 o
  -7   4   9      815.11      795.18     20.51 o
  -6   4   9     1158.30     1236.13     37.20 o
  -5   4   9      171.01      208.49     17.88 o
  -4   4   9     8121.77     7777.08    243.31 o
  -3   4   9      471.98      577.58     17.59 o
  -2   4   9    18776.61    19192.17    433.58 o
  -1   4   9      154.34      162.67     12.95 o
   0   4   9     2847.52     2732.13    203.82 o
   1   4   9        7.40       26.43     12.02 o
   2   4   9      872.06      923.70     24.66 o
   3   4   9       96.63      101.53     11.12 o
   4   4   9      685.20      821.17     17.09 o
   5   4   9      221.51      262.96     14.89 o
   6   4   9      899.44      867.78     36.68 o
   7   4   9        3.12       -3.07     15.70 o
   8   4   9      551.22      457.01     18.11 o
 -12   5   9      673.18      474.30     28.25 o
 -11   5   9       33.76       27.06     18.02 o
 -10   5   9     3320.74     3319.50     34.90 o
  -9   5   9        0.31       -3.26     16.58 o
  -8   5   9      573.35      636.37     22.08 o
  -7   5   9       38.67       41.38     16.29 o
  -6   5   9     2327.34     2413.02     81.82 o
  -5   5   9       93.61      109.00     17.03 o
  -4   5   9    14758.90    14774.59    365.12 o
  -3   5   9     1477.68     1516.72     53.48 o
  -2   5   9     4327.11     4197.78    125.55 o
  -1   5   9      145.81      188.49     12.64 o
   0   5   9     2213.59     2174.54     49.94 o
   1   5   9      219.50      274.60     12.55 o
   2   5   9     1166.52     1240.64     15.28 o
   3   5   9      171.72      196.53     19.74 o
   4   5   9     1631.31     1717.99     67.20 o
   5   5   9      736.29      795.13     47.84 o
   6   5   9     1535.94     1635.67     63.18 o
   7   5   9       15.24       28.40     16.09 o
 -12   6   9      628.25      589.88     36.45 o
 -11   6   9      102.39      145.80     33.26 o
 -10   6   9      684.68      613.07     26.40 o
  -9   6   9       17.55       24.37     17.18 o
  -8   6   9     1461.24     1462.25     21.91 o
  -7   6   9      249.26      295.67     17.79 o
  -6   6   9     4956.28     5218.18     31.98 o
  -5   6   9      591.92      613.95     27.87 o
  -4   6   9     7138.13     7315.33    179.14 o
  -3   6   9     1245.91     1206.80     25.71 o
  -2   6   9     1364.83     1341.03     31.94 o
  -1   6   9     1021.22     1043.04     42.16 o
   0   6   9     2069.32     2200.51     51.48 o
   1   6   9      837.79      774.94     11.96 o
   2   6   9     1572.43     1596.23     24.38 o
   3   6   9      895.19      936.68     84.21 o
   4   6   9      641.07      714.80     40.70 o
   5   6   9      523.89      526.97     21.03 o
   6   6   9      464.19      441.19     17.10 o
 -11   7   9      276.32      310.74     34.78 o
 -10   7   9      150.60      163.08     20.43 o
  -9   7   9       49.11       47.56     18.57 o
  -8   7   9     1370.49     1476.59     65.85 o
  -7   7   9      804.08      903.60     23.29 o
  -6   7   9     2243.24     2342.31     23.85 o
  -5   7   9     1346.11     1349.95     29.44 o
  -4   7   9      558.64      558.15     13.60 o
  -3   7   9     1074.65     1171.15     21.34 o
  -2   7   9     1371.49     1369.28     43.78 o
  -1   7   9     2286.21     2300.67     52.96 o
   0   7   9     1124.22     1136.15     38.80 o
   1   7   9      721.74      687.68     17.76 o
   2   7   9      568.19      585.66     22.42 o
   3   7   9     1229.58     1285.83     34.40 o
   4   7   9      171.05      179.91     27.72 o
   5   7   9      622.14      665.97    117.48 o
 -11   8   9      267.98      243.00     24.30 o
 -10   8   9      298.96      261.10     21.51 o
  -9   8   9      721.08      764.09     51.51 o
  -8   8   9      199.74      207.89     19.50 o
  -7   8   9      719.68      689.72     19.35 o
  -6   8   9      613.93      614.43     18.78 o
  -5   8   9     1199.90     1172.80     15.11 o
  -4   8   9       14.57       28.03     13.82 o
  -3   8   9     2672.00     2822.92     68.70 o
  -2   8   9      954.44      997.46     31.19 o
  -1   8   9     2506.95     2478.52     43.98 o
   0   8   9      925.38      905.05     16.02 o
   1   8   9     1092.66     1122.17     23.02 o
   2   8   9       45.18       64.80     12.70 o
   3   8   9     1338.52     1322.35     47.35 o
   4   8   9        2.82        3.21     16.16 o
 -11   9   9      239.74      271.55     36.15 o
 -10   9   9       21.10       40.71     21.12 o
  -9   9   9      481.75      450.19     33.46 o
  -8   9   9       69.47       48.84     17.31 o
  -7   9   9      699.97      721.87     52.76 o
  -6   9   9        5.25       49.05     19.54 o
  -5   9   9     1708.40     1743.22     32.07 o
  -4   9   9        1.04        8.42     11.49 o
  -3   9   9     1706.92     1761.52     58.83 o
  -2   9   9      172.58      160.92     12.89 o
  -1   9   9      387.78      425.98     16.13 o
   0   9   9      120.20      126.49     17.01 o
   1   9   9     1113.23     1318.55     36.86 o
   2   9   9       97.04       83.51     13.08 o
   3   9   9      832.96      692.65     64.96 o
 -10  10   9      102.63       98.47     22.05 o
  -9  10   9      302.13      280.05     30.43 o
  -8  10   9      174.85      205.12     16.28 o
  -7  10   9      871.39      872.44     36.03 o
  -6  10   9      396.50      408.44     55.05 o
  -5  10   9     1408.84     1400.08     40.86 o
  -4  10   9       11.62       33.79     12.95 o
  -3  10   9      788.35      834.41     15.50 o
  -2  10   9       23.23       27.70     10.90 o
  -1  10   9      219.75      239.62     11.49 o
   0  10   9      187.48      161.31     11.75 o
   1  10   9      921.72      850.84     52.95 o
  -9  11   9      263.57      211.75     21.92 o
  -8  11   9      281.69      292.56     18.74 o
  -7  11   9      746.34      682.91     33.64 o
  -6  11   9      731.35      696.13     44.45 o
  -5  11   9      308.56      324.14     24.10 o
  -4  11   9       60.69       57.99     12.01 o
  -3  11   9      142.44      131.50     12.16 o
  -2  11   9      151.28      131.41     11.85 o
  -1  11   9      265.29      247.60     25.15 o
  -6  12   9      372.67      377.34     29.80 o
  -5  12   9      110.22       92.22     14.67 o
  -4  12   9      195.22      196.22     16.59 o
   4 -13  10      208.86      224.92     15.09 o
   5 -13  10      535.33      515.28     23.94 o
   6 -13  10      139.36      148.93     15.31 o
   1 -12  10      517.54      436.19     15.32 o
   2 -12  10      138.00      159.94     14.08 o
   3 -12  10     1701.88     1562.31     54.31 o
   4 -12  10       53.06       52.21     14.78 o
   5 -12  10     1045.11     1054.69     16.72 o
   6 -12  10      173.44      176.98     15.73 o
   7 -12  10     1021.47     1043.11     27.54 o
   8 -12  10       66.22       44.54     16.22 o
   9 -12  10      982.10     1103.67     59.84 o
  -1 -11  10      699.76      678.58     69.10 o
   0 -11  10       50.25       51.54     13.05 o
   1 -11  10     1042.44     1040.00     43.27 o
   2 -11  10        1.70       28.40     13.02 o
   3 -11  10     2040.71     2164.27     21.54 o
   4 -11  10      285.74      308.73     17.93 o
   5 -11  10     1085.05     1171.14     16.67 o
   6 -11  10      703.47      733.53     35.19 o
   7 -11  10      846.42      861.07     19.62 o
   8 -11  10       91.03       84.34     19.53 o
   9 -11  10     1610.75     1584.20     74.27 o
  -3 -10  10      692.65      559.08     24.62 o
  -2 -10  10      127.51      142.83     14.33 o
  -1 -10  10      128.89      106.58     14.71 o
   0 -10  10      108.89      123.81     23.24 o
   1 -10  10     2230.65     2322.91     29.31 o
   2 -10  10     1023.23     1046.49     21.96 o
   3 -10  10     1340.04     1421.38     24.12 o
   4 -10  10     1226.71     1166.80     17.12 o
   5 -10  10      856.57      884.11     23.17 o
   6 -10  10     1085.56     1041.00     17.99 o
   7 -10  10     1327.84     1443.50     43.04 o
   8 -10  10      362.77      392.26     24.91 o
   9 -10  10      627.91      674.65     72.52 o
  10 -10  10      565.21      626.94     30.22 o
  11 -10  10      115.72       84.59     30.22 o
  -4  -9  10      264.93      266.70     44.58 o
  -3  -9  10       52.82       59.94     11.83 o
  -2  -9  10      565.92      579.44     12.43 o
  -1  -9  10      322.33      315.72     12.27 o
   0  -9  10     2016.89     2031.63     35.08 o
   1  -9  10     2268.37     2305.79     32.72 o
   2  -9  10     2553.03     2567.65     22.25 o
   3  -9  10      173.38      212.17     12.66 o
   4  -9  10     1323.17     1377.39     39.94 o
   5  -9  10      174.94      197.87     16.15 o
   6  -9  10     1801.54     1911.47     36.48 o
   7  -9  10     1334.17     1436.38     49.02 o
   8  -9  10     1768.30     1680.98     54.12 o
   9  -9  10        8.41       39.49     27.19 o
  10  -9  10      713.05      707.43     28.86 o
  11  -9  10      101.93      101.15     27.19 o
  -5  -8  10       11.99       14.78     10.30 o
  -4  -8  10      214.83      187.69     11.14 o
  -3  -8  10      180.04      199.27     14.71 o
  -2  -8  10     1298.01     1420.07     19.28 o
  -1  -8  10      129.14      159.80     10.17 o
   0  -8  10     6039.61     6342.07     45.91 o
   1  -8  10      331.78      334.15     12.20 o
   2  -8  10      669.34      679.88     11.86 o
   3  -8  10        3.27       13.76     12.78 o
   4  -8  10     2058.48     2035.81     23.03 o
   5  -8  10       16.18       26.91     14.68 o
   6  -8  10     2438.53     2574.44     77.43 o
   7  -8  10       18.34       27.29     16.30 o
   8  -8  10     2209.27     2206.59    134.60 o
   9  -8  10        0.27       21.11     26.43 o
  10  -8  10      799.49      785.19     30.07 o
  11  -8  10       16.23       56.80     27.49 o
  -6  -7  10      271.80      278.70     21.49 o
  -5  -7  10      146.64      134.62     12.62 o
  -4  -7  10     1389.58     1393.62     27.79 o
  -3  -7  10      199.65      226.82     14.39 o
  -2  -7  10     5991.29     6003.81     86.57 o
  -1  -7  10      100.51      110.09     14.60 o
   0  -7  10     4241.90     4084.50     90.37 o
   1  -7  10      547.56      572.41     15.03 o
   2  -7  10      309.14      317.49     11.30 o
   3  -7  10      647.50      645.96     12.50 o
   4  -7  10     3599.37     3568.14     45.11 o
   5  -7  10      418.32      472.51     17.75 o
   6  -7  10     3403.92     3511.02    140.78 o
   7  -7  10      623.70      598.43     20.95 o
   8  -7  10     2202.39     2273.56    110.83 o
   9  -7  10        9.66       39.49     32.20 o
  10  -7  10      701.20      727.18     34.78 o
  11  -7  10      148.56      147.93     27.64 o
  -7  -6  10      539.46      581.68     16.78 o
  -6  -6  10      138.56      116.52     12.55 o
  -5  -6  10      321.72      307.09     15.40 o
  -4  -6  10     2618.80     2722.22     29.46 o
  -3  -6  10      974.40      882.77     16.29 o
  -2  -6  10     5497.40     5489.52    125.14 o
  -1  -6  10     2491.32     2537.49     35.39 o
   0  -6  10      121.76      108.11     13.85 o
   1  -6  10     3224.26     3278.20     77.53 o
   2  -6  10     1429.91     1401.69     16.61 o
   3  -6  10     2961.95     2810.82     33.34 o
   4  -6  10     2325.51     2397.57     20.92 o
   5  -6  10     1420.99     1540.49     21.40 o
   6  -6  10     1647.21     1682.20     74.47 o
   7  -6  10     1345.90     1324.65     56.95 o
   8  -6  10     1210.74     1148.71    227.69 o
   9  -6  10      114.67      154.00     27.34 o
  10  -6  10      363.05      419.48     27.19 o
  11  -6  10      346.39      346.73     29.01 o
  -8  -5  10       94.00      107.81     15.57 o
  -7  -5  10      330.27      323.03     15.88 o
  -6  -5  10      431.81      479.19     15.78 o
  -5  -5  10     1882.88     1879.74     49.97 o
  -4  -5  10     2965.27     2862.66     50.73 o
  -3  -5  10     2524.06     2421.76     39.03 o
  -2  -5  10     1583.25     1503.92     46.09 o
  -1  -5  10     4693.76     4610.78     65.23 o
   0  -5  10      136.31      175.46     14.17 o
   1  -5  10     7373.65     7034.76     71.76 o
   2  -5  10     2840.50     2900.79     28.03 o
   3  -5  10    10367.68    10370.08     98.03 o
   4  -5  10      660.03      779.75     18.92 o
   5  -5  10     1373.35     1343.13     29.36 o
   6  -5  10      744.92      817.37     32.47 o
   7  -5  10     1955.19     2023.50     50.31 o
   8  -5  10       38.66       41.13     16.21 o
   9  -5  10      507.82      488.26     20.62 o
  10  -5  10       50.00       96.74     32.80 o
  11  -5  10      304.80      271.10     28.55 o
  -9  -4  10      440.47      340.45     26.27 o
  -8  -4  10       64.66       73.02     15.39 o
  -7  -4  10      257.84      297.49     14.81 o
  -6  -4  10      306.69      319.86     15.05 o
  -5  -4  10     5151.45     5071.68     54.75 o
  -4  -4  10      301.92      306.34     14.73 o
  -3  -4  10     6124.65     6283.35    143.90 o
  -2  -4  10       27.79       59.86     14.05 o
  -1  -4  10     5529.03     5326.66     59.31 o
   0  -4  10     1248.24     1283.65     17.71 o
   1  -4  10     8278.33     7892.55    172.61 o
   2  -4  10       25.97       38.63     14.60 o
   3  -4  10     9047.06     9164.04     77.12 o
   4  -4  10      307.17      311.30     16.82 o
   5  -4  10     8673.15     8530.03    551.17 o
   6  -4  10      400.34      362.08     20.06 o
   7  -4  10     1922.23     2054.99     42.35 o
   8  -4  10        1.55       22.79     16.22 o
   9  -4  10     1249.82     1182.32     24.12 o
  10  -4  10      222.63      210.48     20.07 o
  11  -4  10      423.12      422.70     23.62 o
  -9  -3  10      163.28      132.01     17.49 o
  -8  -3  10       12.64       10.13     14.74 o
  -7  -3  10     1457.22     1478.82     18.60 o
  -6  -3  10       79.79      106.28     14.59 o
  -5  -3  10     4698.69     4625.71     98.34 o
  -4  -3  10       44.44       62.65     22.93 o
  -3  -3  10     8110.24     7697.37     47.46 o
  -2  -3  10      227.03      278.96     14.92 o
  -1  -3  10     6648.11     6202.57    112.08 o
   0  -3  10      266.35      286.06     15.88 o
   1  -3  10     9482.76     9433.79     60.07 o
   2  -3  10     1225.08     1144.48     21.36 o
   3  -3  10     7823.86     7844.60    140.78 o
   4  -3  10       61.03       52.82     17.99 o
   5  -3  10    13496.50    12517.67    601.25 o
   6  -3  10      682.56      704.22     42.99 o
   7  -3  10     1259.27     1204.35     19.86 o
   8  -3  10      113.06      102.59     15.98 o
   9  -3  10      867.28      862.13     19.67 o
  10  -3  10      119.05      136.03     18.48 o
  11  -3  10      805.46      765.49     26.48 o
 -10  -2  10        2.22        8.59     15.89 o
  -9  -2  10       77.16       69.75     15.77 o
  -8  -2  10      419.61      446.64     16.19 o
  -7  -2  10     2540.16     2589.73     43.51 o
  -6  -2  10     1334.04     1371.13     47.31 o
  -5  -2  10     3559.60     3623.18     25.21 o
  -4  -2  10       32.80       46.47     14.47 o
  -3  -2  10     7269.49     7044.81     82.39 o
  -2  -2  10      305.67      323.09     15.57 o
  -1  -2  10     3164.13     3161.89     24.27 o
   0  -2  10     1487.09     1548.45     23.19 o
   1  -2  10     1739.28     1731.87     49.89 o
   2  -2  10    10100.62    10308.91    568.58 o
   3  -2  10    16281.47    15467.92   1095.42 o
   4  -2  10     4935.65     4714.20     70.77 o
   5  -2  10     3006.05     2930.26     52.69 o
   6  -2  10       51.96       57.11     22.61 o
   7  -2  10      718.91      701.93     33.94 o
   8  -2  10     1079.14     1084.06     31.89 o
   9  -2  10      229.15      227.07     18.74 o
  10  -2  10      500.61      553.85     24.86 o
  11  -2  10      368.93      348.55     26.41 o
 -10  -1  10      456.70      419.29     19.43 o
  -9  -1  10      184.25      166.88     15.44 o
  -8  -1  10     1411.72     1393.27     78.29 o
  -7  -1  10     1702.52     1817.68     31.06 o
  -6  -1  10      692.87      701.85     16.65 o
  -5  -1  10     2838.72     2614.75     50.95 o
  -4  -1  10     2642.86     2676.47     53.31 o
  -3  -1  10     1831.27     1836.90     21.25 o
  -2  -1  10     1079.65     1096.69     28.86 o
  -1  -1  10     1070.31     1137.02     23.08 o
   0  -1  10     5991.71     5924.66    181.95 o
   1  -1  10     5279.54     5464.94    157.64 o
   2  -1  10    11854.42    12182.09    184.38 o
   3  -1  10    17095.26    15906.44    393.27 o
   4  -1  10     3619.01     3399.20    104.30 o
   5  -1  10       63.41       74.06     21.57 o
   6  -1  10      149.63      154.85     15.72 o
   7  -1  10      245.75      270.36     23.31 o
   8  -1  10     2676.87     2766.83     49.51 o
   9  -1  10      325.96      301.95     21.20 o
  10  -1  10     1021.36     1092.39     23.40 o
 -11   0  10        6.97       14.00     19.87 o
 -10   0  10     1081.70     1127.95    119.30 o
  -9   0  10      134.28      148.53     17.27 o
  -8   0  10     2234.98     2329.72     56.65 o
  -7   0  10      394.64      405.52     16.24 o
  -6   0  10     1319.89     1231.86     53.38 o
  -5   0  10      710.62      711.40     20.43 o
  -4   0  10     6519.90     6440.48     33.57 o
  -3   0  10       15.44       20.53     18.05 o
  -2   0  10      405.58      440.96     19.56 o
  -1   0  10      435.59      476.65     53.31 o
   0   0  10    11631.18    12142.53    167.37 o
   1   0  10     4700.81     4653.39     91.35 o
   2   0  10    14836.07    13364.88    309.22 o
   3   0  10     3694.27     3937.48     29.37 o
   4   0  10      898.76      964.56     25.31 o
   5   0  10       37.10       50.32     15.79 o
   6   0  10     2127.04     2130.34     54.60 o
   7   0  10       31.94       47.86     15.72 o
   8   0  10     3127.97     3236.18    126.21 o
   9   0  10        1.50        7.28     17.41 o
  10   0  10      913.62      892.64     21.21 o
 -11   1  10       17.40       20.21     20.47 o
 -10   1  10      878.97      942.41     22.58 o
  -9   1  10      146.07      170.67     20.97 o
  -8   1  10     2530.25     2656.57    104.19 o
  -7   1  10       65.60       87.67     15.73 o
  -6   1  10     2955.31     3016.06    125.60 o
  -5   1  10      703.61      720.20     25.44 o
  -4   1  10     2704.20     2740.43     81.63 o
  -3   1  10      787.10      780.95     26.64 o
  -2   1  10     2885.01     2816.70     63.64 o
  -1   1  10      127.58       55.25     21.23 o
   0   1  10     9494.68     8337.80    221.77 o
   1   1  10      185.67      260.76     14.82 o
   2   1  10     1702.97     1525.91     20.78 o
   3   1  10      544.90      616.07     17.27 o
   4   1  10      128.25      149.57     14.25 o
   5   1  10       74.26       96.17     15.63 o
   6   1  10     5547.84     5712.17    159.85 o
   7   1  10        5.48       18.55     14.73 o
   8   1  10     1343.02     1300.43     61.13 o
   9   1  10       22.97       49.07     15.74 o
 -11   2  10      103.32       92.70     22.38 o
 -10   2  10      799.09      843.52     60.22 o
  -9   2  10      189.31      188.00     26.81 o
  -8   2  10     3996.68     4113.09    159.24 o
  -7   2  10      983.52     1016.09     23.68 o
  -6   2  10     3247.45     3179.46     30.03 o
  -5   2  10      446.12      408.93     24.54 o
  -4   2  10      732.50      725.59     25.12 o
  -3   2  10      830.17      806.88     27.33 o
  -2   2  10    15160.99    14325.62    219.88 o
  -1   2  10    12351.33    12111.44    469.96 o
   0   2  10     9030.31     8956.79    255.55 o
   1   2  10      828.04      857.84     14.74 o
   2   2  10      770.78      829.82     23.77 o
   3   2  10     1417.99     1480.45     18.29 o
   4   2  10      752.37      761.90     21.82 o
   5   2  10      213.24      215.24     14.70 o
   6   2  10     3365.89     3574.91    143.14 o
   7   2  10      628.48      640.10     16.99 o
   8   2  10      261.59      262.49     32.88 o
   9   2  10      202.14      227.58     18.35 o
 -11   3  10       67.39       49.31     22.90 o
 -10   3  10     1128.85     1149.79     66.52 o
  -9   3  10     2677.01     2632.64     71.91 o
  -8   3  10     1540.42     1588.34     27.69 o
  -7   3  10     1225.10     1302.95     35.23 o
  -6   3  10     1865.40     1970.57     30.53 o
  -5   3  10      571.45      563.91     23.98 o
  -4   3  10     1558.99     1501.01     51.22 o
  -3   3  10     5367.35     5053.76    108.21 o
  -2   3  10     7089.67     6551.59    212.35 o
  -1   3  10    12587.03    12707.04    236.97 o
   0   3  10     2039.37     2119.09     59.74 o
   1   3  10     2469.17     2562.73     51.12 o
   2   3  10      490.11      433.79     15.32 o
   3   3  10     1355.23     1379.03     34.55 o
   4   3  10     2181.06     2109.07     79.81 o
   5   3  10     1653.48     1821.87     48.30 o
   6   3  10      260.14      231.44     15.65 o
   7   3  10      468.39      434.90     16.50 o
   8   3  10      116.82      138.47     16.78 o
 -11   4  10      573.15      513.03     27.36 o
 -10   4  10      935.26      875.11     29.58 o
  -9   4  10     3111.03     3114.32    122.94 o
  -8   4  10      492.40      528.36     28.40 o
  -7   4  10      261.60      283.75     18.28 o
  -6   4  10      663.96      733.49     21.36 o
  -5   4  10     2421.97     2435.19     24.87 o
  -4   4  10      925.57      886.15     31.05 o
  -3   4  10    20473.07    20600.33    591.71 o
  -2   4  10       28.12       54.44     13.18 o
  -1   4  10     4963.69     4864.47    131.54 o
   0   4  10     1270.67     1347.97     62.72 o
   1   4  10     1663.00     1621.95     51.85 o
   2   4  10      714.56      710.04     29.08 o
   3   4  10     2180.56     2255.87     71.40 o
   4   4  10      139.65      151.08     14.78 o
   5   4  10     2356.27     2372.58     62.72 o
   6   4  10      169.60      176.43     15.18 o
   7   4  10      921.22      848.65     37.36 o
   8   4  10       82.08       87.59     16.73 o
 -12   5  10      121.90      139.70     29.19 o
 -11   5  10     1276.40     1152.03     49.09 o
 -10   5  10       37.09       39.08     18.94 o
  -9   5  10      872.01      833.08     20.62 o
  -8   5  10      725.95      838.91     44.13 o
  -7   5  10     1311.55     1366.62     39.65 o
  -6   5  10        1.68       -6.44     20.96 o
  -5   5  10     7747.89     7821.40    199.82 o
  -4   5  10        0.44       26.65     15.58 o
  -3   5  10    13168.53    13436.22    269.92 o
  -2   5  10      409.80      510.20     16.28 o
  -1   5  10     3143.19     3121.86     78.77 o
   0   5  10      405.66      365.81     19.34 o
   1   5  10     4943.37     4758.82    103.27 o
   2   5  10       45.11       78.86     10.59 o
   3   5  10     2588.66     2613.22     50.31 o
   4   5  10      401.92      425.83     15.87 o
   5   5  10     1190.03     1199.72     17.64 o
   6   5  10      133.42      134.94     15.55 o
   7   5  10      936.72      781.66     63.10 o
 -11   6  10      666.93      644.16     33.56 o
 -10   6  10       39.63       36.05     18.79 o
  -9   6  10      182.62      194.39     15.58 o
  -8   6  10      233.81      247.28     18.73 o
  -7   6  10     2833.58     3031.88     65.01 o
  -6   6  10      726.55      797.18     18.80 o
  -5   6  10     9616.29     9728.01    280.05 o
  -4   6  10      559.14      608.33     25.74 o
  -3   6  10     5639.12     5906.83     96.72 o
  -2   6  10       49.35       56.73     12.81 o
  -1   6  10     3345.06     3436.81     88.18 o
   0   6  10       24.92       48.64     13.05 o
   1   6  10     3982.00     3918.29     94.95 o
   2   6  10      937.58     1036.54     29.29 o
   3   6  10     1492.33     1454.45     95.98 o
   4   6  10      996.46     1016.30     66.37 o
   5   6  10     1013.15     1003.31    127.73 o
   6   6  10       42.63       62.96     27.79 o
 -11   7  10      248.09      228.27     33.26 o
 -10   7  10       60.61       42.15     18.26 o
  -9   7  10      597.96      597.74     25.53 o
  -8   7  10      498.59      495.28     21.26 o
  -7   7  10     1186.16     1234.89     24.59 o
  -6   7  10      641.60      647.24     19.32 o
  -5   7  10     2233.62     2267.05     41.92 o
  -4   7  10      190.45      183.18     16.86 o
  -3   7  10      870.04      883.88     14.42 o
  -2   7  10      202.18      220.16     11.51 o
  -1   7  10     3320.39     3448.47     85.81 o
   0   7  10     1866.30     2020.90     51.39 o
   1   7  10     1099.93     1215.06     21.92 o
   2   7  10      913.15      928.79     12.22 o
   3   7  10      617.58      611.01     14.30 o
   4   7  10     1021.49      988.63     18.79 o
   5   7  10      326.59      339.28     17.25 o
 -11   8  10      115.06      100.69     34.17 o
 -10   8  10      128.98      101.54     17.61 o
  -9   8  10      586.72      594.11     49.01 o
  -8   8  10     2082.37     2108.35     79.32 o
  -7   8  10      138.30      148.13     16.20 o
  -6   8  10     1167.89     1212.06     33.28 o
  -5   8  10      816.31      868.52     32.60 o
  -4   8  10      990.65     1085.32     27.46 o
  -3   8  10      232.60      245.72     20.01 o
  -2   8  10     1449.90     1554.34     54.60 o
  -1   8  10      915.16     1023.56     18.06 o
   0   8  10     1453.30     1479.20     33.56 o
   1   8  10      382.30      454.39     37.55 o
   2   8  10     1270.45     1279.53     15.66 o
   3   8  10      141.46      124.52     10.69 o
   4   8  10      508.20      467.42     22.65 o
 -10   9  10      487.86      452.02     35.04 o
  -9   9  10       12.61        3.50     19.40 o
  -8   9  10      858.30      872.30     47.63 o
  -7   9  10        4.94       -6.22     16.14 o
  -6   9  10     1087.12     1100.49     18.99 o
  -5   9  10       56.53       64.76     14.48 o
  -4   9  10     1966.83     1997.92     61.64 o
  -3   9  10       93.60      122.65     13.51 o
  -2   9  10     1393.51     1463.41     32.78 o
  -1   9  10      102.01      138.93     11.53 o
   0   9  10      413.77      398.22     11.71 o
   1   9  10        5.88       18.56     12.82 o
   2   9  10     1146.81     1116.11     83.23 o
 -10  10  10      551.60      563.34     38.19 o
  -9  10  10      236.40      258.67     24.26 o
  -8  10  10      417.73      392.02     21.26 o
  -7  10  10       89.43       96.92     15.89 o
  -6  10  10     1456.90     1431.32     82.92 o
  -5  10  10      229.76      248.15     19.01 o
  -4  10  10     1161.99     1192.56     33.89 o
  -3  10  10       10.02       23.95     12.98 o
  -2  10  10      441.25      416.84     11.18 o
  -1  10  10       87.12      105.11     11.42 o
   0  10  10      484.64      487.95     13.00 o
   1  10  10      542.88      516.18     42.22 o
  -8  11  10      443.84      380.34     40.44 o
  -7  11  10      431.60      444.07     21.64 o
  -6  11  10      740.07      655.32     81.03 o
  -5  11  10      412.47      424.43     21.03 o
  -4  11  10      430.70      436.13     16.87 o
  -3  11  10       96.97      107.34     11.93 o
  -2  11  10      190.98      178.97     15.71 o
  -1  11  10      587.11      545.91     23.74 o
   4 -13  11      587.77      514.52     27.24 o
   5 -13  11      252.61      208.13     16.49 o
   6 -13  11      428.21      351.23     19.01 o
   1 -12  11       28.84       17.99     13.73 o
   2 -12  11      743.53      663.26     15.78 o
   3 -12  11       62.74       46.86     17.02 o
   4 -12  11      943.78      919.90     17.56 o
   5 -12  11       57.95       76.01     14.13 o
   6 -12  11      931.36      912.75     17.28 o
   7 -12  11      276.11      269.50     15.99 o
   8 -12  11      836.27      866.48     42.12 o
   9 -12  11       15.97       19.77     24.90 o
  -1 -11  11       34.46       48.30     15.89 o
   0 -11  11      222.26      165.39     16.25 o
   1 -11  11       43.28       77.23     13.44 o
   2 -11  11     1428.25     1468.68     48.27 o
   3 -11  11        1.81       32.77     13.13 o
   4 -11  11      737.69      761.63     25.66 o
   5 -11  11      164.50      173.02     22.88 o
   6 -11  11      729.36      790.34     17.54 o
   7 -11  11      192.19      233.49     17.75 o
   8 -11  11     1297.10     1300.96     84.41 o
   9 -11  11        3.03        4.54     27.87 o
  -3 -10  11      203.84      202.44     13.20 o
  -2 -10  11      533.39      532.36     47.39 o
  -1 -10  11      181.53      183.39     12.36 o
   0 -10  11      414.82      402.36     60.83 o
   1 -10  11      202.60      221.45     13.67 o
   2 -10  11     1464.70     1416.73     17.89 o
   3 -10  11      636.29      633.05     16.28 o
   4 -10  11      584.87      623.57     15.44 o
   5 -10  11     1185.91     1231.14     24.32 o
   6 -10  11      664.35      690.39     33.48 o
   7 -10  11      253.51      219.05     16.01 o
   8 -10  11     1771.69     1869.28    154.76 o
   9 -10  11      182.10      188.46     34.06 o
  10 -10  11      141.79      121.80     27.34 o
  -4  -9  11      124.49      131.53     15.89 o
  -3  -9  11      156.22      161.22     11.00 o
  -2  -9  11       29.54       47.16      9.62 o
  -1  -9  11      565.28      588.44     12.68 o
   0  -9  11     1185.42     1211.73     29.55 o
   1  -9  11     2431.53     2471.28     48.72 o
   2  -9  11      370.90      349.59     13.46 o
   3  -9  11      433.81      453.14     19.45 o
   4  -9  11      210.04      269.17     24.21 o
   5  -9  11      682.38      734.49     15.22 o
   6  -9  11      988.74     1057.68     20.47 o
   7  -9  11      584.72      596.89     20.14 o
   8  -9  11      919.21      960.18     30.96 o
   9  -9  11      555.94      581.70     31.35 o
  10  -9  11       34.05       74.42     26.27 o
  11  -9  11      296.01      314.53     29.46 o
  -5  -8  11      335.67      301.35     13.15 o
  -4  -8  11       10.17        6.10     14.49 o
  -3  -8  11      690.72      726.92     20.88 o
  -2  -8  11       62.25       30.27     16.78 o
  -1  -8  11     2876.81     2902.93     20.78 o
   0  -8  11      748.70      742.49     26.50 o
   1  -8  11     3758.10     3916.09     55.27 o
   2  -8  11        8.53       17.81     10.24 o
   3  -8  11      151.00      178.55     15.31 o
   4  -8  11        4.14        8.55     12.67 o
   5  -8  11     1675.50     1695.41     37.09 o
   6  -8  11       84.01      128.76     25.84 o
   7  -8  11     1547.82     1535.19     28.79 o
   8  -8  11        1.02       13.04     17.56 o
   9  -8  11      620.92      675.99     28.25 o
  10  -8  11        9.53       28.86     26.27 o
  11  -8  11      342.28      318.78     28.55 o
  -6  -7  11      150.70      167.46     15.67 o
  -5  -7  11      162.43      157.67     15.09 o
  -4  -7  11       49.65       55.69     14.55 o
  -3  -7  11     2767.61     2795.93     20.40 o
  -2  -7  11       31.92       62.16     14.01 o
  -1  -7  11     4541.64     4706.34     24.05 o
   0  -7  11      252.97      286.35     14.71 o
   1  -7  11      302.97      312.77     14.24 o
   2  -7  11      600.92      565.05     14.22 o
   3  -7  11     1089.25     1121.92     14.12 o
   4  -7  11      936.47      881.40     23.39 o
   5  -7  11     1860.38     1863.28     52.96 o
   6  -7  11      164.22      155.41     18.34 o
   7  -7  11     1408.84     1476.55     61.86 o
   8  -7  11      224.47      264.16     19.86 o
   9  -7  11      746.69      747.22     28.40 o
  10  -7  11        4.74        2.58     25.51 o
  11  -7  11      310.08      312.56     27.49 o
  -7  -6  11      180.22      198.59     16.00 o
  -6  -6  11       97.42       80.84     14.90 o
  -5  -6  11     1122.64     1168.12     71.84 o
  -4  -6  11      240.31      254.28     30.37 o
  -3  -6  11     6708.48     6627.42     77.99 o
  -2  -6  11      133.00      149.63     25.74 o
  -1  -6  11     2752.89     2784.08     45.64 o
   0  -6  11     1396.48     1360.04     17.67 o
   1  -6  11      111.77      122.23     14.36 o
   2  -6  11     1716.60     1601.90     18.85 o
   3  -6  11    10381.78    10259.02     45.79 o
   4  -6  11     5582.41     5512.21     77.66 o
   5  -6  11     3372.82     3415.14     77.12 o
   6  -6  11     1115.11     1078.19     55.10 o
   7  -6  11      347.78      368.60     19.07 o
   8  -6  11      488.62      542.84     20.06 o
   9  -6  11      479.70      471.22     20.84 o
  10  -6  11      188.66      192.58     32.96 o
  11  -6  11       86.40       97.05     27.34 o
  -8  -5  11      317.74      259.01     28.17 o
  -7  -5  11       60.39       52.54     14.64 o
  -6  -5  11      184.78      147.09     14.81 o
  -5  -5  11     1870.64     1869.09     58.09 o
  -4  -5  11     3457.31     3411.73     49.81 o
  -3  -5  11     2762.32     2808.00     22.10 o
  -2  -5  11      570.45      627.36     29.69 o
  -1  -5  11       98.63      106.81     13.56 o
   0  -5  11     3648.78     3567.81     71.99 o
   1  -5  11      185.93      174.44     14.86 o
   2  -5  11     8851.30     8471.10     78.18 o
   3  -5  11     2940.06     2782.74     22.51 o
   4  -5  11     4273.85     4346.74     97.05 o
   5  -5  11      979.83      930.30     22.28 o
   6  -5  11     2350.41     2385.10    123.73 o
   7  -5  11      146.30      146.43     16.83 o
   8  -5  11      681.45      711.96     22.68 o
   9  -5  11       57.14       72.12     17.67 o
  10  -5  11      976.58     1023.89     27.53 o
  11  -5  11        9.85       32.20     27.34 o
  -8  -4  11      148.31      138.08     15.88 o
  -7  -4  11      407.46      431.76     16.71 o
  -6  -4  11      979.69      972.81     33.72 o
  -5  -4  11     1517.27     1449.97     37.44 o
  -4  -4  11     3340.03     3372.44     57.41 o
  -3  -4  11      432.66      438.19     15.02 o
  -2  -4  11     1206.33     1290.64     24.76 o
  -1  -4  11       19.39       13.08     11.06 o
   0  -4  11     7888.05     7696.71    112.77 o
   1  -4  11     4007.25     3751.11     25.39 o
   2  -4  11    18082.20    18021.07    188.81 o
   3  -4  11      879.95      891.78     26.12 o
   4  -4  11     7766.54     7902.40    164.87 o
   5  -4  11       70.54       76.85     17.44 o
   6  -4  11     5441.35     5381.75    106.91 o
   7  -4  11       74.65       71.23     16.73 o
   8  -4  11     2236.82     2214.88     58.11 o
   9  -4  11      262.43      267.72     18.17 o
  10  -4  11     1703.20     1689.82     64.67 o
  11  -4  11       33.10       33.03     22.71 o
  -9  -3  11        8.45        9.92     16.83 o
  -8  -3  11      204.49      193.07     16.63 o
  -7  -3  11       16.03       32.44     15.07 o
  -6  -3  11     3371.14     3399.47     70.70 o
  -5  -3  11       14.73        8.37     13.98 o
  -4  -3  11     1544.67     1532.15     16.67 o
  -3  -3  11      307.71      335.29     15.17 o
  -2  -3  11     8427.74     8440.60     32.21 o
  -1  -3  11     1583.49     1528.37     21.03 o
   0  -3  11    13160.47    13164.49    164.71 o
   1  -3  11      529.21      518.38     19.16 o
   2  -3  11     8878.46     8516.83    142.76 o
   3  -3  11      370.60      411.63     23.82 o
   4  -3  11    10859.73    10670.89    937.64 o
   5  -3  11       28.03       44.64     18.96 o
   6  -3  11     3701.26     3684.77     90.93 o
   7  -3  11        7.24        1.72     20.76 o
   8  -3  11     2296.76     2316.95     24.44 o
   9  -3  11      275.22      341.42     18.15 o
  10  -3  11     1290.62     1240.75     29.20 o
  11  -3  11        3.33       18.64     19.66 o
 -10  -2  11      145.77      114.40     19.25 o
  -9  -2  11       71.80       71.60     15.94 o
  -8  -2  11      837.24      820.19     25.74 o
  -7  -2  11      408.31      459.77     16.20 o
  -6  -2  11     3119.76     3098.27     53.84 o
  -5  -2  11      560.93      579.58     24.15 o
  -4  -2  11     1393.23     1309.11     18.50 o
  -3  -2  11       49.03       64.05     14.86 o
  -2  -2  11    10063.97    10008.42     36.40 o
  -1  -2  11      389.02      360.60     16.53 o
   0  -2  11     9452.55    10035.05     99.40 o
   1  -2  11      580.55      699.18     24.02 o
   2  -2  11     7936.85     7174.93    441.65 o
   3  -2  11      140.85      150.69     24.68 o
   4  -2  11    14033.42    13507.94     92.76 o
   5  -2  11      347.13      330.81     18.69 o
   6  -2  11     1512.19     1504.48     42.82 o
   7  -2  11      557.55      560.88     18.75 o
   8  -2  11     1649.92     1677.26     27.49 o
   9  -2  11      516.22      557.96     24.21 o
  10  -2  11      979.48      977.98     27.31 o
  11  -2  11      152.74      172.70     24.91 o
 -10  -1  11      109.84      108.92     16.67 o
  -9  -1  11      954.14      920.83     25.74 o
  -8  -1  11     1202.88     1271.06     27.79 o
  -7  -1  11     1751.36     1837.02     45.03 o
  -6  -1  11     1195.86     1172.42     24.45 o
  -5  -1  11      266.43      244.87     14.87 o
  -4  -1  11     2699.51     2795.43     23.29 o
  -3  -1  11     5266.44     5343.57     60.75 o
  -2  -1  11     1414.60     1483.14     21.64 o
  -1  -1  11     1454.42     1388.82     26.81 o
   0  -1  11     2801.43     2588.73     82.70 o
   1  -1  11    11025.62    10185.29    316.38 o
   2  -1  11     4468.50     4700.76    263.43 o
   3  -1  11     4465.08     4329.26     69.39 o
   4  -1  11     4482.08     4409.55     54.41 o
   5  -1  11      649.20      739.47     36.15 o
   6  -1  11      635.95      643.22     19.32 o
   7  -1  11     1176.00     1198.57     26.27 o
   8  -1  11      691.66      680.80     21.79 o
   9  -1  11     1498.47     1558.66     23.93 o
  10  -1  11      314.12      291.98     18.94 o
 -10   0  11      126.29      162.46     46.40 o
  -9   0  11     1522.99     1538.16     73.36 o
  -8   0  11     1893.19     1925.07     22.70 o
  -7   0  11     2500.51     2496.54     78.82 o
  -6   0  11      415.30      428.19     16.73 o
  -5   0  11     1531.68     1569.07     41.54 o
  -4   0  11      724.07      704.38     19.55 o
  -3   0  11     5695.29     5847.19    266.77 o
  -2   0  11     1028.42     1077.65     25.50 o
  -1   0  11     2072.47     1724.61    100.39 o
   0   0  11     7228.00     7451.65     43.81 o
   1   0  11     2741.42     2317.53     38.20 o
   2   0  11     6705.82     6731.14    189.84 o
   3   0  11     5123.67     5213.57     64.93 o
   4   0  11      116.83      139.46     12.53 o
   5   0  11      108.26      143.37     24.00 o
   6   0  11      762.95      771.97     52.70 o
   7   0  11     3747.42     3712.49     76.39 o
   8   0  11      286.13      270.76     19.14 o
   9   0  11     1339.96     1355.67     23.29 o
  10   0  11       32.41       55.58     21.49 o
 -11   1  11     1014.50     1011.34     56.04 o
 -10   1  11        5.47       14.05     18.72 o
  -9   1  11     1679.29     1675.93    100.39 o
  -8   1  11      289.75      303.67     28.17 o
  -7   1  11     1873.13     1975.34    120.74 o
  -6   1  11        4.92       20.65     20.21 o
  -5   1  11     4333.08     4285.30    113.83 o
  -4   1  11      433.72      458.96     23.46 o
  -3   1  11     4410.04     4369.96     65.46 o
  -2   1  11       27.64        9.10     18.99 o
  -1   1  11    20149.33    20320.04    270.26 o
   0   1  11       53.50       84.55     19.43 o
   1   1  11     4965.24     4497.35     57.86 o
   2   1  11       14.23       29.52     14.95 o
   3   1  11      326.84      331.34     16.50 o
   4   1  11      741.50      735.36     18.41 o
   5   1  11      916.73      920.83     55.66 o
   6   1  11      141.57      169.75     15.91 o
   7   1  11     4899.59     4872.12    165.32 o
   8   1  11       10.11       27.64     16.91 o
   9   1  11      642.70      635.14     35.84 o
 -11   2  11      666.29      697.24     27.44 o
 -10   2  11      110.70      159.18     22.58 o
  -9   2  11     2354.90     2438.05     76.32 o
  -8   2  11      553.45      544.95     40.32 o
  -7   2  11     3467.66     3763.68     95.91 o
  -6   2  11      542.52      608.86     20.79 o
  -5   2  11     4559.04     4758.36     77.53 o
  -4   2  11      383.11      441.07     24.60 o
  -3   2  11     6389.88     6467.37     57.18 o
  -2   2  11     1206.80     1290.51     28.50 o
  -1   2  11     9142.61     9147.28    280.30 o
   0   2  11     4472.41     4615.73     76.85 o
   1   2  11     3361.62     3449.26    108.62 o
   2   2  11     1164.53     1252.73     31.95 o
   3   2  11      255.00      272.01     22.78 o
   4   2  11     2017.60     2039.77     44.66 o
   5   2  11     5609.48     5655.12    262.67 o
   6   2  11     1201.11     1271.93     67.43 o
   7   2  11     1270.36     1319.16     48.45 o
   8   2  11       58.33       73.59     16.91 o
   9   2  11      221.55      186.29     17.07 o
 -11   3  11      421.84      460.32     25.45 o
 -10   3  11       31.59       42.72     22.37 o
  -9   3  11     1487.40     1516.41     29.17 o
  -8   3  11     1405.15     1520.96     27.43 o
  -7   3  11     3040.32     3093.24     30.88 o
  -6   3  11      491.55      504.09     21.90 o
  -5   3  11     3835.88     4180.27    246.80 o
  -4   3  11      609.33      636.25     19.73 o
  -3   3  11     6377.11     6140.20    153.15 o
  -2   3  11    13664.61    13411.55    360.75 o
  -1   3  11     3070.71     3226.41     23.57 o
   0   3  11     4615.15     4730.18    114.74 o
   1   3  11     1975.05     2128.27     50.53 o
   2   3  11     2771.92     2785.15    145.80 o
   3   3  11     1950.76     2005.33     50.22 o
   4   3  11     4282.39     4278.44     90.81 o
   5   3  11     2878.52     2970.07     75.10 o
   6   3  11     2174.33     2180.05     83.30 o
   7   3  11       60.21       61.37     15.35 o
   8   3  11      314.88      324.91     20.65 o
 -11   4  11      350.56      351.03     27.29 o
 -10   4  11     1011.70      884.52     27.04 o
  -9   4  11      587.20      547.20     24.61 o
  -8   4  11     1402.23     1360.63     62.27 o
  -7   4  11     1855.08     1944.96     73.98 o
  -6   4  11     1088.88     1079.27     56.79 o
  -5   4  11     1877.73     1934.51     38.86 o
  -4   4  11     5755.07     5498.41    107.87 o
  -3   4  11     1007.19      948.32     19.27 o
  -2   4  11    18876.13    19361.48    155.74 o
  -1   4  11       73.01       84.85     13.52 o
   0   4  11     1229.08     1372.94     52.16 o
   1   4  11     2739.80     2765.24     70.96 o
   2   4  11     8158.60     7907.06    200.04 o
   3   4  11     1120.36     1146.37     38.66 o
   4   4  11     2716.16     2825.45    151.49 o
   5   4  11        5.54        3.34     14.23 o
   6   4  11      838.86      804.93     17.17 o
   7   4  11        0.90      -19.22     15.39 o
 -11   5  11      129.33      155.32     20.21 o
 -10   5  11     1283.33     1326.25     22.01 o
  -9   5  11       72.06       91.45     15.28 o
  -8   5  11      466.18      474.61     18.99 o
  -7   5  11      686.56      722.83     24.44 o
  -6   5  11     2200.78     2158.84     48.37 o
  -5   5  11       97.38      129.71     17.94 o
  -4   5  11    13890.04    14056.03    410.84 o
  -3   5  11        6.94       38.90     15.87 o
  -2   5  11     7635.88     7794.23    142.09 o
  -1   5  11      470.68      573.53     46.25 o
   0   5  11     4835.74     4915.54     50.16 o
   1   5  11       60.38       90.79     12.47 o
   2   5  11     6296.36     6394.89    127.76 o
   3   5  11       57.48       40.93     10.25 o
   4   5  11     3061.61     3241.73     69.63 o
   5   5  11      693.27      743.90     16.79 o
   6   5  11     1242.95     1258.56     33.34 o
   7   5  11        5.91        5.84     16.38 o
 -11   6  11        1.95        7.72     20.32 o
 -10   6  11      704.18      680.91     20.49 o
  -9   6  11       21.71       50.66     17.15 o
  -8   6  11     1108.20     1112.58     30.95 o
  -7   6  11      104.30      107.48     19.32 o
  -6   6  11     3280.33     3388.00     35.84 o
  -5   6  11      757.06      828.54     41.69 o
  -4   6  11    11637.41    12156.40    344.64 o
  -3   6  11       64.41       67.06     15.78 o
  -2   6  11     2463.07     2435.73     52.04 o
  -1   6  11      576.39      611.63     14.63 o
   0   6  11     8808.20     9049.98    221.32 o
   1   6  11      890.35      859.37     24.04 o
   2   6  11     1911.58     2019.21     55.98 o
   3   6  11      564.16      577.46     14.48 o
   4   6  11     1326.09     1435.55     30.07 o
   5   6  11      433.86      439.04     45.41 o
   6   6  11     1005.82      948.30     27.72 o
 -11   7  11      162.78      136.25     18.62 o
 -10   7  11      204.62      229.23     19.57 o
  -9   7  11       90.19       91.98     23.87 o
  -8   7  11     1330.79     1497.71    119.15 o
  -7   7  11     3171.09     3557.38    165.77 o
  -6   7  11     1925.15     1878.24     39.26 o
  -5   7  11      580.59      664.37     31.98 o
  -4   7  11     2770.12     2870.96     20.96 o
  -3   7  11       45.73       50.99     12.68 o
  -2   7  11     1025.16     1037.63     28.35 o
  -1   7  11      685.38      702.60     18.48 o
   0   7  11     1623.66     1643.87     44.86 o
   1   7  11     1451.39     1394.54     32.29 o
   2   7  11     1259.01     1305.13     30.80 o
   3   7  11     1298.82     1238.38     15.76 o
   4   7  11      817.08      877.01     53.46 o
   5   7  11      233.82      199.22     14.56 o
 -11   8  11      343.13      316.99     24.21 o
 -10   8  11      312.31      293.63     20.55 o
  -9   8  11      967.97      935.58     45.85 o
  -8   8  11      438.44      482.12     33.85 o
  -7   8  11     2706.35     2735.76     77.10 o
  -6   8  11      693.86      654.66     17.91 o
  -5   8  11     1433.59     1484.69     44.61 o
  -4   8  11      537.54      527.82     14.89 o
  -3   8  11     1279.50     1272.54     58.31 o
  -2   8  11      490.83      490.65     13.93 o
  -1   8  11     3043.79     2993.27     50.22 o
   0   8  11       90.41      106.24     11.22 o
   1   8  11     1123.73     1152.83     12.87 o
   2   8  11      269.67      326.41     24.71 o
   3   8  11     1022.82      919.76     30.54 o
 -10   9  11      187.14      185.32     18.68 o
  -9   9  11     1925.40     1853.21    135.91 o
  -8   9  11        0.55        3.96     19.00 o
  -7   9  11      793.28      788.67     20.21 o
  -6   9  11       96.74      134.16     37.74 o
  -5   9  11     1651.24     1744.89     87.40 o
  -4   9  11        0.99       14.09     13.52 o
  -3   9  11     1517.09     1589.89     16.67 o
  -2   9  11       26.55       15.06     13.07 o
  -1   9  11     1489.85     1573.69     42.48 o
   0   9  11        0.49        6.72     10.32 o
   1   9  11      856.23      847.60     20.62 o
   2   9  11        9.38        6.97     13.51 o
  -9  10  11      904.01      856.84     61.76 o
  -8  10  11      253.99      260.17     18.51 o
  -7  10  11      593.46      542.89     25.11 o
  -6  10  11      148.50      139.06     19.05 o
  -5  10  11     2022.85     2043.23     79.66 o
  -4  10  11      289.34      302.25     14.58 o
  -3  10  11     1369.91     1442.55     33.23 o
  -2  10  11       98.95       88.17     11.75 o
  -1  10  11      489.26      467.65     15.88 o
   0  10  11      294.26      265.70     26.13 o
  -8  11  11      367.42      341.87     30.50 o
  -7  11  11      866.72      849.13     37.13 o
  -6  11  11      685.43      569.95     91.88 o
  -5  11  11      542.14      543.49     16.04 o
  -4  11  11      312.86      312.09     24.23 o
  -3  11  11      467.47      427.48     28.66 o
  -2  11  11      566.92      486.25     13.34 o
   1 -12  12      361.55      328.11     23.35 o
   2 -12  12       90.23      109.63     17.07 o
   3 -12  12      639.29      553.93     25.30 o
   4 -12  12      232.30      210.00     14.91 o
   5 -12  12      622.09      624.15     15.98 o
   6 -12  12        0.78       23.77     15.66 o
   7 -12  12      598.39      604.87     30.06 o
   8 -12  12       60.51       56.74     18.28 o
  -1 -11  12      673.43      574.93     47.54 o
   0 -11  12        2.00       14.58     21.57 o
   1 -11  12      400.16      405.45     14.52 o
   2 -11  12       48.67       68.59     12.24 o
   3 -11  12      997.96      930.93     15.96 o
   4 -11  12        1.71        7.41     14.52 o
   5 -11  12      423.72      475.80     14.68 o
   6 -11  12       98.64       92.73     15.75 o
   7 -11  12      844.70      911.44     35.66 o
   8 -11  12        2.68        5.83     18.38 o
   9 -11  12     1733.45     1615.76    138.59 o
  -3 -10  12      444.81      354.12     12.54 o
  -2 -10  12      100.77       84.28     12.52 o
  -1 -10  12      313.40      361.72     29.18 o
   0 -10  12       38.95       39.82     11.87 o
   1 -10  12     1121.84     1129.40     17.49 o
   2 -10  12      231.79      235.48     13.88 o
   3 -10  12      404.47      414.31     18.58 o
   4 -10  12      729.10      781.96     20.81 o
   5 -10  12      282.99      297.70     15.22 o
   6 -10  12      872.43      888.49     50.01 o
   7 -10  12      955.39     1051.69     31.58 o
   8 -10  12       18.73       28.28     22.51 o
   9 -10  12     1322.62     1414.31    126.74 o
  10 -10  12       81.87       77.76     27.64 o
  -4  -9  12      356.60      316.08     32.58 o
  -3  -9  12      480.24      448.70     35.82 o
  -2  -9  12      262.85      262.26     10.86 o
  -1  -9  12      391.91      387.48     12.27 o
   0  -9  12     1026.77     1086.32     14.90 o
   1  -9  12     1480.93     1559.64     15.33 o
   2  -9  12     2413.64     2469.54     17.78 o
   3  -9  12       95.97      118.69     25.54 o
   4  -9  12      681.06      721.65     14.99 o
   5  -9  12      795.76      866.08     16.92 o
   6  -9  12     1207.04     1226.03     19.93 o
   7  -9  12     1717.93     1830.37     97.91 o
   8  -9  12      224.57      231.64     25.44 o
   9  -9  12      101.29      126.75     19.57 o
  10  -9  12      297.15      289.78     29.01 o
  11  -9  12      103.48      118.92     28.70 o
  -5  -8  12       51.01       50.54     13.25 o
  -4  -8  12      133.87      139.43     15.09 o
  -3  -8  12      134.23      175.78     38.65 o
  -2  -8  12      789.13      842.33     15.94 o
  -1  -8  12      466.38      469.94     15.14 o
   0  -8  12     3165.33     3320.72     64.93 o
   1  -8  12       64.67       74.15     21.64 o
   2  -8  12      965.20      949.32     17.22 o
   3  -8  12      157.65      159.17     11.44 o
   4  -8  12     2416.44     2521.88     63.72 o
   5  -8  12      384.38      447.83     17.22 o
   6  -8  12     1114.46     1191.91     50.33 o
   7  -8  12       69.69       55.60     21.49 o
   8  -8  12     1434.78     1522.80    100.69 o
   9  -8  12      186.22      192.49     20.01 o
  10  -8  12      384.30      381.81     34.17 o
  11  -8  12      118.23      150.36     27.79 o
  -6  -7  12      437.50      349.94     16.69 o
  -5  -7  12       12.54       29.11     14.97 o
  -4  -7  12     1150.31     1093.72     15.37 o
  -3  -7  12        0.22        3.32     34.63 o
  -2  -7  12     5633.66     5409.66     64.55 o
  -1  -7  12       32.05       79.60     14.26 o
   0  -7  12     5237.11     5503.70     67.43 o
   1  -7  12      730.90      710.93     34.25 o
   2  -7  12      333.15      344.41     15.38 o
   3  -7  12        2.98        7.94     11.64 o
   4  -7  12     6962.72     7042.63    178.65 o
   5  -7  12       25.40       30.40     14.65 o
   6  -7  12     1614.86     1637.22     31.54 o
   7  -7  12      628.01      657.83     32.16 o
   8  -7  12     1642.03     1690.59     52.68 o
   9  -7  12       77.77       72.42     24.52 o
  10  -7  12      792.72      806.91     29.01 o
  11  -7  12        3.09        0.15     27.03 o
  -7  -6  12       64.15       66.67     16.05 o
  -6  -6  12      102.19       94.93     15.02 o
  -5  -6  12        5.65       16.91     15.64 o
  -4  -6  12     3487.09     3568.06    130.54 o
  -3  -6  12      381.79      418.66     15.67 o
  -2  -6  12     7446.58     7747.26    249.61 o
  -1  -6  12       56.12       60.35     14.12 o
   0  -6  12      681.38      688.10     18.98 o
   1  -6  12      736.56      754.02     42.52 o
   2  -6  12     3360.11     3285.74     41.58 o
   3  -6  12     2068.63     2077.52     19.18 o
   4  -6  12     6512.01     6554.90    102.53 o
   5  -6  12     2762.20     2937.91     40.07 o
   6  -6  12     2712.84     2757.61    113.02 o
   7  -6  12      977.54     1001.13     56.48 o
   8  -6  12     1072.40     1104.05     41.22 o
   9  -6  12      206.47      234.23     19.42 o
  10  -6  12      662.25      669.92     34.63 o
  11  -6  12      526.53      475.22     34.63 o
  -8  -5  12      114.76       60.38     16.26 o
  -7  -5  12       98.33      117.01     15.49 o
  -6  -5  12      746.59      765.01     68.80 o
  -5  -5  12      274.70      300.70     15.19 o
  -4  -5  12     4509.07     4504.88     24.64 o
  -3  -5  12      661.75      720.23     25.29 o
  -2  -5  12     3939.66     3980.61     97.43 o
  -1  -5  12      356.91      380.88     14.59 o
   0  -5  12       54.02       64.51     29.01 o
   1  -5  12     3215.12     3230.93     23.08 o
   2  -5  12     7554.12     7365.92     82.62 o
   3  -5  12    10327.79    10465.56     96.61 o
   4  -5  12     2929.93     3023.02     69.24 o
   5  -5  12     3565.95     3672.40    156.58 o
   6  -5  12     2455.82     2581.69    150.95 o
   7  -5  12     1332.59     1351.83     61.07 o
   8  -5  12      472.24      463.28     67.64 o
   9  -5  12      696.27      708.49     19.49 o
  10  -5  12      107.72      110.54     21.49 o
  11  -5  12     1310.75     1316.91     34.17 o
  -8  -4  12       67.35       73.23     21.41 o
  -7  -4  12      479.05      519.04     16.36 o
  -6  -4  12     1141.47     1127.36     23.31 o
  -5  -4  12     3363.32     3466.48    128.03 o
  -4  -4  12      421.30      395.27     20.05 o
  -3  -4  12      107.08      142.21     23.24 o
  -2  -4  12      368.37      367.54     18.83 o
  -1  -4  12     5136.21     5142.20    103.27 o
   0  -4  12      463.73      421.25     15.72 o
   1  -4  12    10354.52    10084.30     38.35 o
   2  -4  12     4843.00     4592.47     36.10 o
   3  -4  12    11588.37    11957.71    138.42 o
   4  -4  12     1308.05     1333.84     22.67 o
   5  -4  12     3371.35     3350.26    233.20 o
   6  -4  12     1191.67     1236.03     47.45 o
   7  -4  12     4225.05     4349.87    230.11 o
   8  -4  12        4.17       16.31     16.84 o
   9  -4  12     2238.67     2153.19     94.56 o
  10  -4  12       62.23       84.41     20.48 o
  11  -4  12     1267.84     1198.20     36.74 o
  -9  -3  12      239.33      248.38     17.13 o
  -8  -3  12       99.46      107.94     15.58 o
  -7  -3  12     1358.29     1379.95     77.46 o
  -6  -3  12      408.64      377.35     16.00 o
  -5  -3  12     3607.04     3743.49    177.39 o
  -4  -3  12      147.75      175.41     14.48 o
  -3  -3  12     1363.38     1453.58     18.46 o
  -2  -3  12      144.35      142.20     14.79 o
  -1  -3  12     9416.27     9339.01     83.23 o
   0  -3  12      527.06      535.04     21.19 o
   1  -3  12    20238.32    19867.08    216.80 o
   2  -3  12      811.69      874.22     23.48 o
   3  -3  12     4059.92     4166.73    177.11 o
   4  -3  12       17.41       35.58     20.55 o
   5  -3  12     8323.03     8049.05    304.60 o
   6  -3  12       25.40       46.88     18.63 o
   7  -3  12     3033.47     3085.32     32.23 o
   8  -3  12       26.25       37.26     14.86 o
   9  -3  12     3839.96     3791.59     57.71 o
  10  -3  12       52.39       79.37     18.25 o
  11  -3  12     1011.37     1055.02     41.98 o
  -9  -2  12      559.80      541.13     18.29 o
  -8  -2  12      199.39      198.27     17.49 o
  -7  -2  12     3159.80     3110.33     69.41 o
  -6  -2  12      419.52      488.44     15.76 o
  -5  -2  12     1009.99     1062.96     17.85 o
  -4  -2  12       54.23       76.68     15.34 o
  -3  -2  12     8023.43     8102.99     73.66 o
  -2  -2  12     1172.85     1189.51     28.40 o
  -1  -2  12     5836.79     5533.12     95.76 o
   0  -2  12       50.42       79.30     18.63 o
   1  -2  12     5243.62     5259.61    132.97 o
   2  -2  12      271.57      231.82     21.17 o
   3  -2  12     4191.73     4085.52    383.26 o
   4  -2  12     1303.33     1207.33     28.12 o
   5  -2  12     9100.17     9057.81    283.73 o
   6  -2  12      547.10      570.42     27.81 o
   7  -2  12     1093.96     1084.60     19.01 o
   8  -2  12      217.95      231.19     15.81 o
   9  -2  12     2139.34     2119.64     24.07 o
  10  -2  12      234.69      263.53     17.35 o
 -10  -1  12      222.67      225.05     17.66 o
  -9  -1  12      702.32      727.12     19.09 o
  -8  -1  12     1358.34     1379.96     32.65 o
  -7  -1  12     2970.94     3163.96     25.74 o
  -6  -1  12     2850.15     2984.33     23.43 o
  -5  -1  12      696.29      716.70     17.40 o
  -4  -1  12      743.57      815.31     40.63 o
  -3  -1  12     5223.50     5169.64     49.74 o
  -2  -1  12     6157.59     6584.81     53.61 o
  -1  -1  12     5554.57     5731.09    121.96 o
   0  -1  12     3362.54     2953.98    138.97 o
   1  -1  12     2103.90     2138.66     69.03 o
   2  -1  12    12213.12    12766.27    604.08 o
   3  -1  12     8610.62     8283.24    373.31 o
   4  -1  12     4369.54     4319.08    106.37 o
   5  -1  12     1622.87     1710.01    102.52 o
   6  -1  12      307.06      311.80     27.19 o
   7  -1  12     1338.09     1285.03     22.31 o
   8  -1  12     1648.18     1696.47     23.68 o
   9  -1  12      762.57      757.22     34.48 o
  10  -1  12      496.33      471.19     24.76 o
 -10   0  12     1665.94     1675.17     71.68 o
  -9   0  12      540.81      554.04     20.42 o
  -8   0  12     2390.86     2330.59     46.40 o
  -7   0  12     3036.11     3176.34     67.66 o
  -6   0  12     2554.85     2685.72     77.84 o
  -5   0  12      978.29     1041.09     19.20 o
  -4   0  12     5489.78     5772.82    177.01 o
  -3   0  12      686.87      724.90     21.07 o
  -2   0  12    10078.49    10611.71     47.52 o
  -1   0  12      274.43      252.20     22.76 o
   0   0  12    15608.79    15713.42    373.16 o
   1   0  12     3996.62     4162.42    149.98 o
   2   0  12     8521.81     8276.07     96.82 o
   3   0  12     4126.56     4115.43     41.94 o
   4   0  12     1270.55     1275.34    100.62 o
   5   0  12       38.79       47.54     24.45 o
   6   0  12     1743.55     1710.08     52.85 o
   7   0  12      159.91      140.90     18.24 o
   8   0  12     3563.36     3621.29     41.92 o
   9   0  12      111.30       95.47     18.53 o
  10   0  12      507.04      513.11     81.71 o
 -11   1  12       47.18       40.16     24.52 o
 -10   1  12     1919.58     1984.35     76.39 o
  -9   1  12      570.14      619.82     50.80 o
  -8   1  12     2809.35     3078.71    129.70 o
  -7   1  12     1044.05     1081.87     65.91 o
  -6   1  12     1843.17     1901.34     90.06 o
  -5   1  12      200.36      257.57     18.61 o
  -4   1  12     8511.64     8799.06    135.32 o
  -3   1  12      158.00      148.36     24.20 o
  -2   1  12     5733.54     5637.32     73.66 o
  -1   1  12      188.95      154.89     19.53 o
   0   1  12    31882.73    29784.05    654.86 o
   1   1  12       51.31       69.56     18.14 o
   2   1  12     1289.76     1310.21     19.76 o
   3   1  12      213.24      209.52     16.78 o
   4   1  12      667.64      674.16     60.37 o
   5   1  12      892.36      991.82     36.53 o
   6   1  12     6233.44     6578.00    175.64 o
   7   1  12       70.38      110.86     17.86 o
   8   1  12     1770.80     1801.34    114.44 o
   9   1  12        2.41        4.83     16.26 o
 -11   2  12       27.41        6.52     20.48 o
 -10   2  12     1103.91     1098.81     84.52 o
  -9   2  12      554.09      597.97     20.61 o
  -8   2  12     2558.92     2747.97     44.65 o
  -7   2  12      839.40      870.81     37.13 o
  -6   2  12     3787.71     3870.43     41.69 o
  -5   2  12      352.83      318.67     21.15 o
  -4   2  12    13254.68    14014.04    195.54 o
  -3   2  12     4306.67     4498.86     36.26 o
  -2   2  12    23082.24    22510.58     84.87 o
  -1   2  12     5168.65     4784.68     86.24 o
   0   2  12    12047.27    11801.71    326.99 o
   1   2  12       53.38       43.15     14.80 o
   2   2  12     1713.74     1626.79     65.17 o
   3   2  12     3575.69     3514.83     35.08 o
   4   2  12     3305.84     3248.40     79.10 o
   5   2  12     3175.56     3144.46    213.69 o
   6   2  12     4687.13     4696.37    118.54 o
   7   2  12      664.00      677.14     28.17 o
   8   2  12      326.55      311.95     16.79 o
 -11   3  12       41.99       42.73     23.25 o
 -10   3  12      834.24      800.20     26.77 o
  -9   3  12       30.67       41.80     22.10 o
  -8   3  12     1219.57     1255.94     25.56 o
  -7   3  12     2132.90     2120.43     29.15 o
  -6   3  12     3213.90     3340.45     48.83 o
  -5   3  12      822.12      782.88     28.39 o
  -4   3  12     5577.35     5584.98    118.86 o
  -3   3  12     1280.71     1124.37     41.68 o
  -2   3  12    18067.16    17722.68    503.37 o
  -1   3  12     9240.53     8833.44     53.17 o
   0   3  12      811.79      829.66     17.28 o
   1   3  12     2628.28     2689.62     69.68 o
   2   3  12     1845.27     1899.29     72.67 o
   3   3  12     8080.44     8162.16    154.61 o
   4   3  12     4348.36     4536.72     95.92 o
   5   3  12     3305.21     3535.75    208.07 o
   6   3  12      486.02      486.80     29.77 o
   7   3  12      830.16      829.01     26.20 o
   8   3  12       62.83       35.76     17.07 o
 -11   4  12      166.59      176.46     23.85 o
 -10   4  12      567.56      545.71     24.69 o
  -9   4  12     1828.28     1898.55     60.29 o
  -8   4  12      499.75      532.01     20.89 o
  -7   4  12     1472.46     1492.80     56.59 o
  -6   4  12     2503.56     2563.77    124.08 o
  -5   4  12     5608.97     5686.88    114.85 o
  -4   4  12     2410.53     2290.33     34.67 o
  -3   4  12     7908.50     7556.72    169.13 o
  -2   4  12     1417.73     1417.41     19.80 o
  -1   4  12     3133.86     3108.24     83.27 o
   0   4  12     1081.26     1123.54     25.42 o
   1   4  12     6982.01     6842.43    252.04 o
   2   4  12     1314.95     1381.01     49.48 o
   3   4  12     8109.46     8077.68    253.96 o
   4   4  12      970.12     1018.38     17.65 o
   5   4  12     2450.71     2636.87    125.14 o
   6   4  12       14.72        3.94     15.55 o
   7   4  12      696.43      684.99     50.35 o
 -11   5  12      904.05      871.07     32.02 o
 -10   5  12       95.10      121.60     19.18 o
  -9   5  12     1669.66     1687.89     45.77 o
  -8   5  12       45.01       51.51     17.91 o
  -7   5  12      795.62      789.15     43.39 o
  -6   5  12      242.69      273.45     16.64 o
  -5   5  12     5729.15     5904.99     29.43 o
  -4   5  12        5.32       24.91     18.72 o
  -3   5  12    11535.72    11904.46    219.49 o
  -2   5  12        0.39       12.42     15.28 o
  -1   5  12     3765.02     3773.59    209.06 o
   0   5  12      259.27      300.71     15.75 o
   1   5  12     7846.11     7832.38    142.45 o
   2   5  12       23.88       26.06     10.06 o
   3   5  12     4023.88     4024.07    113.33 o
   4   5  12      201.72      205.22     37.13 o
   5   5  12     1205.83     1220.57     16.28 o
   6   5  12      155.93      167.13     18.22 o
 -11   6  12      976.85      936.58     27.39 o
 -10   6  12        6.71        4.68     15.22 o
  -9   6  12      635.14      649.02     20.60 o
  -8   6  12       50.70       48.73     18.26 o
  -7   6  12     3097.13     3187.46     39.54 o
  -6   6  12     1541.41     1675.38     22.31 o
  -5   6  12     6322.33     6360.25    144.04 o
  -4   6  12      484.97      558.21     16.79 o
  -3   6  12     5733.80     5898.82    136.03 o
  -2   6  12       16.70       19.20     13.20 o
  -1   6  12     2993.22     3085.02     51.44 o
   0   6  12      186.50      213.60     27.94 o
   1   6  12     4245.68     4226.01    107.30 o
   2   6  12      749.38      761.63     13.46 o
   3   6  12     2171.40     2145.00     37.11 o
   4   6  12      615.56      572.33     14.96 o
   5   6  12      939.22      975.00     57.41 o
 -11   7  12      431.95      455.28     49.14 o
 -10   7  12      222.28      223.33     24.80 o
  -9   7  12      270.28      265.75     34.02 o
  -8   7  12      749.84      833.86     28.76 o
  -7   7  12     2244.31     2344.88     30.76 o
  -6   7  12     3776.93     3953.69    141.55 o
  -5   7  12     1982.58     2000.21     54.60 o
  -4   7  12      135.28      132.77     14.94 o
  -3   7  12     1333.49     1337.44     37.06 o
  -2   7  12      197.31      189.87     13.10 o
  -1   7  12      960.79     1012.41     34.83 o
   0   7  12     2078.00     2278.94     59.80 o
   1   7  12      600.34      589.86     11.21 o
   2   7  12     1378.48     1358.24     23.67 o
   3   7  12      565.91      622.10     21.40 o
   4   7  12      755.75      740.97     47.08 o
 -10   8  12      813.88      822.64     64.81 o
  -9   8  12      530.74      527.57     34.73 o
  -8   8  12     3943.82     4244.71    209.82 o
  -7   8  12      474.99      461.73     24.81 o
  -6   8  12     2525.40     2632.77     72.13 o
  -5   8  12      624.09      613.21     37.35 o
  -4   8  12     1566.07     1663.14     23.65 o
  -3   8  12       34.77       58.21     12.64 o
  -2   8  12     2119.11     2185.89     21.79 o
  -1   8  12      165.50      173.59     13.46 o
   0   8  12     3334.36     3415.22     61.10 o
   1   8  12       72.41       93.86     11.57 o
   2   8  12      977.75      964.95     27.29 o
   3   8  12      213.24      213.93     14.18 o
 -10   9  12     1084.09      975.06    100.73 o
  -9   9  12      124.63      122.28     19.14 o
  -8   9  12     2637.39     2621.95    142.30 o
  -7   9  12        6.97       -2.06     28.16 o
  -6   9  12      663.41      644.75     16.88 o
  -5   9  12       27.20       39.53     16.23 o
  -4   9  12     2030.82     2202.65     41.45 o
  -3   9  12       30.59       25.23     13.45 o
  -2   9  12     2676.57     2751.23     53.49 o
  -1   9  12       74.33       61.62     13.66 o
   0   9  12      891.10      829.53     21.75 o
   1   9  12       29.21       36.74     11.45 o
   2   9  12      785.04      724.81     15.73 o
  -9  10  12       86.37      106.37     18.91 o
  -8  10  12      761.35      770.78     44.28 o
  -7  10  12       30.90       38.97     14.23 o
  -6  10  12      944.32      886.12     43.44 o
  -5  10  12      477.92      476.65     39.61 o
  -4  10  12     1888.72     1890.00     98.67 o
  -3  10  12      347.49      313.60     26.46 o
  -2  10  12     1610.06     1555.97     92.25 o
  -1  10  12      391.77      375.92     24.35 o
   0  10  12      273.53      238.31     12.59 o
  -7  11  12      285.39      223.54     20.39 o
  -6  11  12      874.38      860.05     21.71 o
  -5  11  12      686.35      669.52     61.13 o
  -4  11  12      553.97      513.72     33.70 o
  -3  11  12      350.94      337.14     36.23 o
   1 -12  13       15.50       33.02     14.28 o
   2 -12  13      243.92      225.59     14.55 o
   3 -12  13      223.41      216.66     14.50 o
   4 -12  13      904.53      901.21     54.87 o
   5 -12  13      304.94      322.93     15.40 o
   6 -12  13      406.08      417.82     31.53 o
   7 -12  13        2.38        5.09     15.52 o
   8 -12  13      418.30      434.19     32.53 o
  -1 -11  13        5.04        4.97     13.03 o
   0 -11  13      607.99      655.64     26.88 o
   1 -11  13        2.97       -3.33     13.35 o
   2 -11  13      913.80      880.13     35.19 o
   3 -11  13       15.80       41.57     16.03 o
   4 -11  13      501.33      490.87     14.92 o
   5 -11  13       35.20       12.26     13.80 o
   6 -11  13      661.18      728.13     16.85 o
   7 -11  13       49.11       45.59     15.66 o
   8 -11  13      768.19      777.38     39.57 o
   9 -11  13       49.57       54.69     26.18 o
  -2 -10  13      931.04      872.99     51.80 o
  -1 -10  13       17.18        3.06     12.44 o
   0 -10  13      458.83      447.54     16.19 o
   1 -10  13       53.53       59.96      9.91 o
   2 -10  13     1472.71     1498.09     26.67 o
   3 -10  13      414.66      429.44     14.68 o
   4 -10  13      154.32      155.93     13.86 o
   5 -10  13      859.92      853.86     23.34 o
   6 -10  13     1031.90     1113.40     48.68 o
   7 -10  13      309.44      291.32     16.30 o
   8 -10  13     1599.14     1629.55     30.24 o
   9 -10  13       64.61       61.24     29.62 o
  -4  -9  13      538.17      451.50     46.28 o
  -3  -9  13      144.83      141.07     11.24 o
  -2  -9  13      983.68     1021.12     14.02 o
  -1  -9  13      464.82      475.67     26.27 o
   0  -9  13      891.16      952.58     23.91 o
   1  -9  13     1752.58     1743.24     28.20 o
   2  -9  13      480.16      448.13     10.92 o
   3  -9  13     2759.05     2791.93     86.02 o
   4  -9  13      632.50      690.76     25.91 o
   5  -9  13     1619.65     1738.21     43.60 o
   6  -9  13     2047.88     2111.99     74.02 o
   7  -9  13      849.03      883.08     34.02 o
   8  -9  13     1250.37     1240.67     56.42 o
   9  -9  13      612.60      613.92     22.49 o
  10  -9  13        7.42      -35.69     32.50 o
  -5  -8  13      658.57      549.42     17.67 o
  -4  -8  13      502.69      519.47     16.64 o
  -3  -8  13      216.45      229.96     15.11 o
  -2  -8  13      642.55      692.71     53.76 o
  -1  -8  13     2031.83     2055.54     19.11 o
   0  -8  13      344.11      353.27     15.67 o
   1  -8  13     3872.37     3951.27    100.09 o
   2  -8  13        5.71       16.60     10.72 o
   3  -8  13     1468.46     1456.16     23.58 o
   4  -8  13     1024.61     1032.95     16.72 o
   5  -8  13     3777.66     3924.01     62.24 o
   6  -8  13      911.70      947.79     25.40 o
   7  -8  13      952.55     1038.17     62.80 o
   8  -8  13       35.90       19.07     19.20 o
   9  -8  13     1052.50     1052.79     45.89 o
  10  -8  13        0.60       57.10     32.20 o
  11  -8  13      735.10      699.23     31.44 o
  -6  -7  13       25.12       21.85     13.15 o
  -5  -7  13      282.72      276.95     13.39 o
  -4  -7  13      187.02      183.58     30.60 o
  -3  -7  13     2423.46     2579.55     21.72 o
  -2  -7  13       30.42       55.45     14.07 o
  -1  -7  13     6142.80     5909.53     64.93 o
   0  -7  13       32.88       45.11     11.73 o
   1  -7  13     5580.33     5599.10     53.54 o
   2  -7  13      501.98      506.09     16.91 o
   3  -7  13     3853.67     3998.63     64.63 o
   4  -7  13        2.23       16.03     12.75 o
   5  -7  13     7569.11     7887.15    129.08 o
   6  -7  13       45.80       46.42     17.34 o
   7  -7  13     1799.18     1865.21     74.68 o
   8  -7  13      685.27      684.46     24.80 o
   9  -7  13     1224.68     1084.92    252.53 o
  10  -7  13        3.20       36.60     25.82 o
  11  -7  13     1191.24     1185.38     34.32 o
  -7  -6  13      413.57      317.53     17.17 o
  -6  -6  13        3.35        5.37     23.08 o
  -5  -6  13      719.55      720.73     36.22 o
  -4  -6  13       22.32       45.83     26.35 o
  -3  -6  13     5757.90     6011.44     38.88 o
  -2  -6  13      304.13      352.17     38.42 o
  -1  -6  13     6495.15     6866.12     69.63 o
   0  -6  13      188.65      187.11     14.68 o
   1  -6  13     1895.08     1867.86     19.58 o
   2  -6  13      289.80      296.22     14.45 o
   3  -6  13    12757.34    12767.53     36.13 o
   4  -6  13     2796.62     2776.43     69.30 o
   5  -6  13     4708.93     4762.27     66.78 o
   6  -6  13     1184.61     1154.57     72.90 o
   7  -6  13     2486.94     2584.85    135.51 o
   8  -6  13      726.49      731.14     29.75 o
   9  -6  13      760.55      761.50     20.39 o
  10  -6  13      306.96      319.20     21.21 o
  11  -6  13      441.28      416.29     35.99 o
  -7  -5  13      194.45      185.90     13.74 o
  -6  -5  13      169.35      202.91     15.11 o
  -5  -5  13     2474.06     2614.34    111.93 o
  -4  -5  13     1831.94     1996.62     76.39 o
  -3  -5  13     3311.91     3336.17     49.89 o
  -2  -5  13      990.81      931.88     14.26 o
  -1  -5  13     1509.47     1545.26     38.04 o
   0  -5  13     1366.05     1339.20     18.13 o
   1  -5  13     1875.43     1941.38     20.51 o
   2  -5  13     4041.74     3877.31     46.91 o
   3  -5  13    11401.93    11013.72    109.41 o
   4  -5  13     8422.17     8563.55    102.89 o
   5  -5  13     3467.39     3470.78    127.57 o
   6  -5  13     2399.06     2462.90    173.25 o
   7  -5  13     1750.20     1803.89     36.64 o
   8  -5  13     1518.66     1588.63    108.83 o
   9  -5  13      786.66      799.17     21.39 o
  10  -5  13     1605.86     1684.64     43.00 o
  11  -5  13       14.40        8.82     21.43 o
  -8  -4  13      399.03      434.90     17.29 o
  -7  -4  13      623.33      587.45     17.15 o
  -6  -4  13     1686.85     1743.97     34.10 o
  -5  -4  13     2433.61     2542.91     67.74 o
  -4  -4  13     3079.35     3262.49     36.07 o
  -3  -4  13      519.66      577.73     13.36 o
  -2  -4  13      133.23      190.39     20.88 o
  -1  -4  13       24.02       29.42     12.18 o
   0  -4  13     6892.92     6796.06    144.51 o
   1  -4  13     3434.27     3304.59     24.73 o
   2  -4  13     9634.84     9368.33     70.69 o
   3  -4  13     2843.41     2913.81     48.03 o
   4  -4  13     3398.97     3487.63    155.67 o
   5  -4  13     1991.67     2071.18    169.01 o
   6  -4  13     4700.10     4514.18    207.23 o
   7  -4  13        6.82       23.84     18.67 o
   8  -4  13     1627.16     1539.61    118.08 o
   9  -4  13       70.95       57.88     16.59 o
  10  -4  13     2491.65     2449.85     98.92 o
  11  -4  13        0.30        4.81     20.35 o
  -9  -3  13       54.81       73.26     16.70 o
  -8  -3  13     1000.70     1035.52     18.77 o
  -7  -3  13      350.85      373.13     20.96 o
  -6  -3  13     5275.69     5273.17     61.36 o
  -5  -3  13      151.52      172.12     15.18 o
  -4  -3  13     1986.44     1968.55     43.06 o
  -3  -3  13      392.37      358.11     17.92 o
  -2  -3  13     6595.85     6781.78     91.20 o
  -1  -3  13       95.46      116.20     15.71 o
   0  -3  13    22242.98    22588.27     63.26 o
   1  -3  13      110.37       78.96     18.39 o
   2  -3  13    16040.33    15632.19    202.60 o
   3  -3  13        2.68       12.42     19.00 o
   4  -3  13     2536.65     2555.49    377.94 o
   5  -3  13       27.13       32.06     16.43 o
   6  -3  13     6047.83     6037.42    212.12 o
   7  -3  13      132.99      149.49     16.45 o
   8  -3  13     2481.83     2554.49     28.08 o
   9  -3  13      145.43      202.82     19.17 o
  10  -3  13     2509.32     2464.01     46.47 o
  -9  -2  13        2.82       24.91     16.55 o
  -8  -2  13     1639.44     1682.07     41.99 o
  -7  -2  13      206.02      234.30     16.02 o
  -6  -2  13     3514.06     3680.45    114.82 o
  -5  -2  13      774.79      801.77     17.07 o
  -4  -2  13      147.30      212.97     15.77 o
  -3  -2  13      650.66      680.15     17.68 o
  -2  -2  13    13162.55    13088.05     66.07 o
  -1  -2  13     1154.71      988.88     20.07 o
   0  -2  13     9320.43     9973.16    390.24 o
   1  -2  13       36.68       66.88     20.82 o
   2  -2  13     7283.71     6588.19    452.04 o
   3  -2  13     1925.90     2076.99    123.09 o
   4  -2  13     5035.18     4902.69    142.36 o
   5  -2  13     2130.52     2112.75     55.42 o
   6  -2  13     1844.30     1915.23     46.67 o
   7  -2  13      632.33      698.26     18.46 o
   8  -2  13     3075.69     3001.39     30.85 o
   9  -2  13      609.90      666.89     19.37 o
  10  -2  13     1026.98      942.75     33.13 o
 -10  -1  13      745.34      625.84     24.63 o
  -9  -1  13      679.77      659.40     37.82 o
  -8  -1  13     2315.36     2376.78     30.60 o
  -7  -1  13     1691.55     1722.38     47.69 o
  -6  -1  13     2261.74     2416.47     23.06 o
  -5  -1  13     2620.15     2709.20     22.91 o
  -4  -1  13     3251.39     3243.66     25.36 o
  -3  -1  13     5925.16     5814.10    123.55 o
  -2  -1  13     8670.68     8744.39    336.93 o
  -1  -1  13     9814.00     9570.68    207.46 o
   0  -1  13     2760.62     2510.23    185.67 o
   1  -1  13     9755.32     9223.05    306.85 o
   2  -1  13      850.92      908.62     24.97 o
   3  -1  13     4821.45     4961.32    145.12 o
   4  -1  13     4708.14     4664.80    129.18 o
   5  -1  13     5142.20     5313.01    101.53 o
   6  -1  13      479.22      492.68     30.22 o
   7  -1  13     1778.54     1803.60     24.26 o
   8  -1  13     1824.84     1834.92     23.46 o
   9  -1  13      908.68      938.06     55.74 o
  10  -1  13      227.93      170.24     23.52 o
 -10   0  13      291.85      327.70     28.25 o
  -9   0  13     2075.91     2100.45    137.29 o
  -8   0  13     1453.41     1457.40     47.84 o
  -7   0  13     3836.15     3915.41    165.16 o
  -6   0  13     1263.56     1397.13     71.38 o
  -5   0  13     2608.64     2498.83     92.42 o
  -4   0  13     3463.41     3598.95     80.34 o
  -3   0  13    15266.25    15403.10     74.27 o
  -2   0  13      969.26      966.24     25.44 o
  -1   0  13    11028.50    10527.34    561.10 o
   0   0  13     1663.09     1512.39     26.46 o
   1   0  13    25000.12    26432.40   1251.60 o
   2   0  13      862.20      906.45     24.64 o
   3   0  13     2248.43     2098.72     78.22 o
   4   0  13      760.91      846.28     19.04 o
   5   0  13     3942.48     3249.87    958.64 o
   6   0  13      165.97      195.19     16.57 o
   7   0  13     3140.33     3200.44     61.96 o
   8   0  13      111.70      133.04     16.86 o
   9   0  13      871.45      826.71     20.68 o
 -10   1  13       29.21       35.32     21.73 o
  -9   1  13     1194.28     1305.07     93.48 o
  -8   1  13      891.72      959.25     27.11 o
  -7   1  13     2866.30     2942.82    140.79 o
  -6   1  13      526.98      558.07     23.24 o
  -5   1  13     5826.21     5715.26     67.66 o
  -4   1  13        1.23      -20.74     21.49 o
  -3   1  13    13130.78    13059.27    251.20 o
  -2   1  13      112.58      177.36     21.83 o
  -1   1  13    24294.15    24982.04    410.81 o
   0   1  13      488.95      470.89     21.94 o
   1   1  13    21769.15    20704.98    650.10 o
   2   1  13       21.56       33.36     18.09 o
   3   1  13     4592.57     4608.50     83.05 o
   4   1  13     1384.20     1307.70     25.39 o
   5   1  13     3042.44     3008.39    121.12 o
   6   1  13      369.90      382.93     16.73 o
   7   1  13     3673.81     3742.64    210.19 o
   8   1  13      128.37      145.68     20.58 o
   9   1  13      394.20      339.11     19.90 o
 -11   2  13     1478.02     1498.95     86.42 o
 -10   2  13        3.32       13.61     21.63 o
  -9   2  13     1726.58     1797.50     43.97 o
  -8   2  13        3.63        2.07     17.64 o
  -7   2  13     1791.57     1730.01     28.24 o
  -6   2  13      782.84      819.00     23.10 o
  -5   2  13     8567.24     8830.56    181.72 o
  -4   2  13     1212.77     1190.85     26.71 o
  -3   2  13    10505.07    10693.55    129.00 o
  -2   2  13      350.51      380.50     17.54 o
  -1   2  13    22026.42    20476.14    538.92 o
   0   2  13     1663.14     1625.33     59.99 o
   1   2  13     4976.39     5073.17    217.85 o
   2   2  13       93.41       89.42     15.27 o
   3   2  13     4664.93     4727.15    134.51 o
   4   2  13     3404.13     3317.93     47.59 o
   5   2  13     3053.87     3255.10     23.69 o
   6   2  13     1475.91     1605.37     27.72 o
   7   2  13     1220.64     1236.10     20.79 o
   8   2  13      487.41      487.96     43.44 o
 -11   3  13      648.64      686.68     27.34 o
 -10   3  13       11.72       19.25     22.44 o
  -9   3  13     1579.06     1658.78     26.56 o
  -8   3  13     1108.45     1134.20     35.77 o
  -7   3  13     1489.08     1489.63     41.69 o
  -6   3  13     2608.07     2790.00     68.88 o
  -5   3  13     5606.76     5719.53     57.08 o
  -4   3  13     2601.52     2707.74     23.62 o
  -3   3  13    10264.55     9981.72    296.03 o
  -2   3  13     1672.63     1599.45     33.92 o
  -1   3  13     7377.05     7107.61    114.38 o
   0   3  13     3698.43     3810.25     70.99 o
   1   3  13     1109.03     1155.36     22.99 o
   2   3  13     2666.86     2170.65    509.85 o
   3   3  13     3006.87     3041.77     95.98 o
   4   3  13     7195.72     7211.09    238.14 o
   5   3  13     2287.76     2309.68     19.38 o
   6   3  13     1847.71     1925.21     25.89 o
   7   3  13       46.15       25.35     18.30 o
   8   3  13      286.17      242.84     18.22 o
 -11   4  13      183.03      197.73     45.26 o
 -10   4  13      370.19      345.81     24.11 o
  -9   4  13      289.46      297.31     23.61 o
  -8   4  13     2141.18     2211.26     95.83 o
  -7   4  13      616.42      596.97     34.85 o
  -6   4  13     2376.05     2423.19    120.47 o
  -5   4  13     1565.74     1599.00     22.39 o
  -4   4  13     6346.73     6487.74    108.98 o
  -3   4  13     2556.15     2454.06     72.08 o
  -2   4  13     6841.01     6978.92    101.42 o
  -1   4  13      118.07      143.70     16.54 o
   0   4  13     2113.16     2142.51     47.69 o
   1   4  13      347.64      402.06     18.74 o
   2   4  13     5200.78     5337.06    189.73 o
   3   4  13      842.08      839.44     13.53 o
   4   4  13     3747.49     3666.47    111.59 o
   5   4  13      351.01      341.37     19.74 o
   6   4  13      893.92      815.10     17.82 o
   7   4  13       31.39       37.92     16.76 o
 -11   5  13        3.29       15.49     19.10 o
 -10   5  13     1945.26     1939.92     61.35 o
  -9   5  13       26.29       47.04     18.51 o
  -8   5  13     1054.30     1155.45     32.97 o
  -7   5  13      342.66      376.59     18.86 o
  -6   5  13     3853.66     3977.67     52.00 o
  -5   5  13       13.19       11.78     16.48 o
  -4   5  13     4118.36     4316.06     64.16 o
  -3   5  13       34.77       36.50     15.35 o
  -2   5  13     4462.45     4812.13     34.25 o
  -1   5  13       89.67       78.58     12.19 o
   0   5  13     1799.96     1854.84     41.67 o
   1   5  13       29.12       24.41     14.40 o
   2   5  13     7776.58     7940.49    151.68 o
   3   5  13      215.77      229.50     12.04 o
   4   5  13     1356.60     1505.75     69.79 o
   5   5  13      170.50      207.58     16.05 o
   6   5  13      305.28      272.49     23.62 o
 -11   6  13       57.59       72.95     20.25 o
 -10   6  13     1468.14     1500.02     34.20 o
  -9   6  13      143.49      124.33     18.35 o
  -8   6  13      902.51     1028.55     51.36 o
  -7   6  13      349.56      338.73     16.96 o
  -6   6  13     4372.47     4658.13     82.66 o
  -5   6  13     2547.63     2619.60     59.91 o
  -4   6  13     4313.74     4302.05     93.31 o
  -3   6  13      768.42      768.69     25.69 o
  -2   6  13     1554.36     1586.40     41.39 o
  -1   6  13      307.00      312.17     14.19 o
   0   6  13     2459.56     2552.56     47.57 o
   1   6  13      657.22      655.26     14.57 o
   2   6  13     2057.38     2129.79     66.39 o
   3   6  13      629.93      584.61     19.12 o
   4   6  13      607.19      631.18     58.27 o
   5   6  13      476.37      448.04     17.34 o
 -11   7  13      179.14      166.72     20.34 o
 -10   7  13      453.11      524.70     25.93 o
  -9   7  13      233.90      287.53     19.61 o
  -8   7  13     1328.79     1367.73     39.07 o
  -7   7  13     3717.85     4022.53     97.09 o
  -6   7  13     1010.29     1033.72     30.69 o
  -5   7  13     2456.37     2662.94    124.92 o
  -4   7  13      846.87      872.08     23.34 o
  -3   7  13      418.83      416.25     14.06 o
  -2   7  13      552.31      590.38     27.98 o
  -1   7  13     1344.30     1392.89     29.19 o
   0   7  13     1177.12     1234.87     30.79 o
   1   7  13     2886.47     2846.31     91.90 o
   2   7  13       91.54      108.96     11.21 o
   3   7  13      641.04      647.14     15.96 o
   4   7  13      289.84      263.31     12.85 o
 -10   8  13      139.83      128.74     19.35 o
  -9   8  13     1230.18     1314.52     62.35 o
  -8   8  13      573.56      588.56     19.18 o
  -7   8  13     4863.27     5031.13    209.35 o
  -6   8  13      414.02      394.49     17.15 o
  -5   8  13     1808.76     1875.61     54.62 o
  -4   8  13      244.08      250.52     17.77 o
  -3   8  13     2004.96     2042.64     54.50 o
  -2   8  13       66.05       84.07     14.18 o
  -1   8  13     3397.28     3414.21     43.55 o
   0   8  13       32.76       55.09     10.09 o
   1   8  13     1425.86     1317.57     36.70 o
   2   8  13        2.85        5.10     10.46 o
   3   8  13      705.33      709.98     44.70 o
 -10   9  13        4.42       11.89     19.41 o
  -9   9  13     1938.09     1921.77    155.02 o
  -8   9  13       28.38       29.91     16.92 o
  -7   9  13     1673.31     1701.17     47.96 o
  -6   9  13       46.86       46.99     15.25 o
  -5   9  13      570.06      563.26     20.05 o
  -4   9  13       12.55       28.90     13.79 o
  -3   9  13     2848.87     2886.77     97.00 o
  -2   9  13       97.73      139.88     13.80 o
  -1   9  13     2489.79     2487.37     43.79 o
   0   9  13      142.13      153.54     11.86 o
   1   9  13      521.13      574.16     30.32 o
  -8  10  13       56.92       74.11     17.05 o
  -7  10  13      546.63      509.86     35.77 o
  -6  10  13        7.43        0.43     32.12 o
  -5  10  13     1078.52     1112.90     20.91 o
  -4  10  13      639.77      694.10     42.25 o
  -3  10  13     1511.43     1412.72     65.48 o
  -2  10  13      422.68      406.16     21.54 o
  -1  10  13      695.19      621.48     18.28 o
  -6  11  13      278.78      244.51     19.30 o
  -5  11  13      527.44      466.97     19.67 o
  -4  11  13      483.21      496.10     20.31 o
   2 -12  14       10.94       26.17     19.79 o
   3 -12  14      678.47      553.43     16.25 o
   4 -12  14       29.86       29.15     23.13 o
   5 -12  14      759.33      693.58     35.07 o
   6 -12  14      208.89      221.44     22.34 o
   7 -12  14      406.78      402.06     17.74 o
   0 -11  14        5.57       26.18     15.39 o
   1 -11  14      551.00      524.33     15.30 o
   2 -11  14        4.73       18.26     16.89 o
   3 -11  14     1726.24     1703.27     45.96 o
   4 -11  14       18.46       47.44     16.73 o
   5 -11  14      409.67      460.26     15.45 o
   6 -11  14       29.34       40.04     15.05 o
   7 -11  14     1033.59     1029.40     21.00 o
   8 -11  14        9.42       26.69     17.96 o
   9 -11  14      739.51      646.55     93.86 o
  -2 -10  14       32.00       56.32     28.24 o
  -1 -10  14     1426.86     1446.81    109.31 o
   0 -10  14      183.26      184.88     13.02 o
   1 -10  14      956.84      931.74     20.01 o
   2 -10  14      705.68      755.12     15.15 o
   3 -10  14     1298.48     1364.34     54.46 o
   4 -10  14      890.04      922.27     20.93 o
   5 -10  14      432.13      437.01     14.90 o
   6 -10  14      943.63      940.91     22.46 o
   7 -10  14     1559.28     1681.66     59.00 o
   8 -10  14      337.81      325.03     25.29 o
   9 -10  14      846.89      839.10     64.47 o
  -3  -9  14     1333.95     1230.98     18.73 o
  -2  -9  14      191.27      200.22     22.71 o
  -1  -9  14      905.94      919.82     17.24 o
   0  -9  14      686.40      728.95     20.20 o
   1  -9  14     1745.71     1829.32     27.38 o
   2  -9  14     2170.40     2179.98     15.53 o
   3  -9  14      204.32      256.80     17.71 o
   4  -9  14     2396.35     2454.01     42.20 o
   5  -9  14     1744.34     1774.34     50.80 o
   6  -9  14     2672.61     2751.57     54.78 o
   7  -9  14     1504.24     1648.54     78.02 o
   8  -9  14      681.26      634.71     37.21 o
   9  -9  14      259.90      261.81     27.23 o
  10  -9  14      560.07      588.67     35.08 o
  -5  -8  14      371.24      335.99     36.07 o
  -4  -8  14      455.06      413.16     30.75 o
  -3  -8  14     1174.65     1275.36     47.23 o
  -2  -8  14     1297.19     1316.15     17.56 o
  -1  -8  14      575.25      516.98     26.12 o
   0  -8  14     2822.91     2792.51     25.14 o
   1  -8  14      165.42      197.95     18.07 o
   2  -8  14     5850.16     6043.09     34.55 o
   3  -8  14       48.21       44.32     12.30 o
   4  -8  14     4759.68     4763.54     54.38 o
   5  -8  14     1935.80     2044.26     42.77 o
   6  -8  14     5744.42     5963.61    154.94 o
   7  -8  14      349.51      332.63     30.98 o
   8  -8  14      718.73      736.69     81.10 o
   9  -8  14      319.02      344.50     20.96 o
  10  -8  14     1209.68     1168.22     31.59 o
  -6  -7  14      859.76      788.99    114.36 o
  -5  -7  14      115.91      122.62     15.72 o
  -4  -7  14      567.01      573.62     16.32 o
  -3  -7  14       23.07       12.98     11.92 o
  -2  -7  14     4159.04     4240.65     26.96 o
  -1  -7  14        0.38        7.05     17.47 o
   0  -7  14     4176.02     4277.66     84.14 o
   1  -7  14      166.68      175.49     15.72 o
   2  -7  14     5011.62     5069.95     37.07 o
   3  -7  14      127.57      142.68     15.11 o
   4  -7  14    12480.87    12523.68    214.92 o
   5  -7  14      198.42      227.76     17.29 o
   6  -7  14     4343.00     4433.08     55.38 o
   7  -7  14       40.74       58.03     20.26 o
   8  -7  14      851.31      835.00     31.18 o
   9  -7  14      523.36      549.45     25.37 o
  10  -7  14     1471.17     1490.55     32.62 o
  11  -7  14       11.26       18.68     28.55 o
  -7  -6  14        1.81       -3.92     16.36 o
  -6  -6  14      678.42      615.98     22.33 o
  -5  -6  14       19.76       21.79     14.92 o
  -4  -6  14     2951.86     3059.22     63.41 o
  -3  -6  14      490.75      518.32     13.87 o
  -2  -6  14     5130.40     5121.65     98.95 o
  -1  -6  14      775.00      767.81     34.78 o
   0  -6  14     5701.65     5969.49    106.84 o
   1  -6  14      192.47      244.36     35.46 o
   2  -6  14     4872.16     4781.60     38.20 o
   3  -6  14       26.45       29.94     14.74 o
   4  -6  14    13522.27    13781.76    218.21 o
   5  -6  14      734.60      765.47     18.78 o
   6  -6  14     1699.57     1745.08     68.88 o
   7  -6  14     2092.72     2213.08    132.05 o
   8  -6  14     1631.85     1714.59     52.85 o
   9  -6  14      972.02     1044.92     27.61 o
  10  -6  14     1160.69     1120.25     23.65 o
  11  -6  14      356.77      412.04     29.16 o
  -7  -5  14      249.71      265.34     21.57 o
  -6  -5  14      769.69      795.31     32.50 o
  -5  -5  14      572.48      609.07     14.82 o
  -4  -5  14     4032.03     4089.66     34.17 o
  -3  -5  14     2735.83     2597.27     19.03 o
  -2  -5  14      837.10      841.32     37.21 o
  -1  -5  14      216.70      244.56     14.75 o
   0  -5  14     2279.79     2205.21     20.71 o
   1  -5  14     3329.86     3269.90     31.51 o
   2  -5  14     8828.76     8823.92    135.99 o
   3  -5  14     2922.75     2944.61     67.10 o
   4  -5  14     2963.22     2958.59     24.90 o
   5  -5  14     1711.27     1888.56     29.62 o
   6  -5  14      959.79      940.40     51.19 o
   7  -5  14     1922.36     1937.08     86.90 o
   8  -5  14     1550.53     1629.94     39.27 o
   9  -5  14      956.47      976.31     33.21 o
  10  -5  14      628.54      575.21     21.41 o
  11  -5  14      997.25      912.95     67.63 o
  -8  -4  14      310.17      291.88     17.06 o
  -7  -4  14     1284.64     1281.26     55.59 o
  -6  -4  14     1194.12     1232.55     37.29 o
  -5  -4  14     3878.58     3662.26     23.79 o
  -4  -4  14      714.42      740.89     16.84 o
  -3  -4  14     2840.54     2741.67     50.35 o
  -2  -4  14       44.74       51.39     11.49 o
  -1  -4  14     2808.54     2915.46     94.54 o
   0  -4  14      487.67      459.01     17.17 o
   1  -4  14    11154.46    11157.42    325.16 o
   2  -4  14     6280.43     6272.01    250.23 o
   3  -4  14     5638.25     5740.94     50.03 o
   4  -4  14       86.70       77.27     18.57 o
   5  -4  14     2091.99     2204.74    112.86 o
   6  -4  14      210.06      204.03     18.45 o
   7  -4  14     2502.40     2543.42    132.66 o
   8  -4  14      213.56      222.12     21.77 o
   9  -4  14     1431.10     1410.62     71.88 o
  10  -4  14        1.22        5.39     20.19 o
  -9  -3  14      852.34      723.25     22.55 o
  -8  -3  14      302.31      331.87     54.98 o
  -7  -3  14     2715.59     2662.95     53.23 o
  -6  -3  14      219.48      245.13     18.07 o
  -5  -3  14     5397.97     5347.10     42.37 o
  -4  -3  14      264.30      340.27     15.65 o
  -3  -3  14      116.85      130.13     15.27 o
  -2  -3  14       47.39       51.22     14.97 o
  -1  -3  14    14487.40    14337.14    270.18 o
   0  -3  14       10.96       27.41     17.90 o
   1  -3  14    17107.11    17355.70    329.64 o
   2  -3  14      420.21      442.74     20.19 o
   3  -3  14     1950.55     2042.05    104.04 o
   4  -3  14      561.40      572.69     83.23 o
   5  -3  14     1589.86     1669.00     94.65 o
   6  -3  14      428.73      412.60     19.08 o
   7  -3  14     2240.93     2367.02     23.37 o
   8  -3  14      371.47      416.63     18.17 o
   9  -3  14     2200.44     2184.98     25.01 o
  10  -3  14      178.98      192.53     19.70 o
  -9  -2  14     1839.11     1839.69    146.10 o
  -8  -2  14       15.67       39.34     16.12 o
  -7  -2  14     3479.80     3487.39     49.59 o
  -6  -2  14      405.38      418.83     16.30 o
  -5  -2  14     3486.64     3583.39     23.81 o
  -4  -2  14     1583.40     1623.31     40.09 o
  -3  -2  14     3143.53     2979.48    117.25 o
  -2  -2  14     3359.38     3369.51     41.16 o
  -1  -2  14    18046.62    17484.81    448.33 o
   0  -2  14      693.51      630.51     24.60 o
   1  -2  14    10232.88     9409.00    531.87 o
   2  -2  14     2199.63     1966.86    126.45 o
   3  -2  14      694.94      773.11     59.46 o
   4  -2  14     1348.38     1320.06     27.54 o
   5  -2  14     4168.78     4321.88    103.01 o
   6  -2  14     2237.94     2213.68     29.70 o
   7  -2  14     1744.15     1776.90     29.21 o
   8  -2  14     1162.66     1185.53     21.63 o
   9  -2  14     2019.97     1890.45     24.66 o
  10  -2  14      210.69      206.03     18.69 o
 -10  -1  14       37.41       28.55     20.35 o
  -9  -1  14     1322.09     1278.05     23.06 o
  -8  -1  14     1186.17     1195.88     51.79 o
  -7  -1  14     1214.05     1248.38     21.15 o
  -6  -1  14     1144.90     1126.82     21.26 o
  -5  -1  14      225.00      217.90     16.69 o
  -4  -1  14     3025.68     2907.91     25.13 o
  -3  -1  14     6685.25     6524.96    132.66 o
  -2  -1  14    16071.80    16796.73    385.08 o
  -1  -1  14     7912.91     7444.23     40.55 o
   0  -1  14    12607.91    12253.99   1307.72 o
   1  -1  14      382.48      378.11     21.37 o
   2  -1  14     7897.18     8134.82    380.60 o
   3  -1  14      367.08      405.66     23.46 o
   4  -1  14     5621.35     5439.38    201.08 o
   5  -1  14      993.23     1022.44     19.47 o
   6  -1  14     4540.44     4396.83     37.22 o
   7  -1  14      681.13      607.29     24.68 o
   8  -1  14     1317.11     1353.08     22.72 o
   9  -1  14      402.04      379.91     20.77 o
  10  -1  14      190.25      209.93     24.30 o
 -10   0  14      952.17      895.08     92.42 o
  -9   0  14      498.20      540.38     33.64 o
  -8   0  14     1495.67     1544.56     33.03 o
  -7   0  14      983.24      993.04     44.27 o
  -6   0  14     4025.45     4120.68     97.50 o
  -5   0  14     1685.81     1675.03     53.69 o
  -4   0  14     8494.13     8960.36    173.44 o
  -3   0  14     4192.11     4069.11     75.63 o
  -2   0  14    14939.22    14011.56    324.40 o
  -1   0  14     2907.29     2983.72    105.17 o
   0   0  14    10478.20    10863.10    217.08 o
   1   0  14       76.29      101.66     22.23 o
   2   0  14     9828.50     9396.69    357.06 o
   3   0  14     1588.53     1541.71     79.35 o
   4   0  14     6881.47     6787.54    148.30 o
   5   0  14       85.19      101.81     13.86 o
   6   0  14     3055.30     3035.29     55.89 o
   7   0  14       43.85       41.24     16.46 o
   8   0  14     1691.59     1810.53     23.24 o
   9   0  14        6.80       24.81     19.25 o
 -10   1  14     1976.46     1953.64    103.35 o
  -9   1  14        2.35       13.73     17.22 o
  -8   1  14      514.04      541.58     31.67 o
  -7   1  14       68.61       63.78     23.16 o
  -6   1  14     4262.26     4388.01     45.71 o
  -5   1  14       83.88       75.43     20.07 o
  -4   1  14    11527.78    11670.35    429.05 o
  -3   1  14       74.94      118.74     23.75 o
  -2   1  14     9966.96    10199.75    348.48 o
  -1   1  14        6.61       35.96     19.02 o
   0   1  14    15476.48    15774.25    455.36 o
   1   1  14      747.80      729.89     49.21 o
   2   1  14     9477.57     9418.04    276.94 o
   3   1  14       19.69        7.13     13.79 o
   4   1  14     5665.38     6299.58    233.96 o
   5   1  14     1039.69     1163.50     22.30 o
   6   1  14     3090.92     3150.74     40.47 o
   7   1  14      430.63      440.65     27.26 o
   8   1  14     1031.99     1043.36     43.06 o
   9   1  14      184.92      173.53     20.56 o
 -11   2  14       78.49       52.60     25.92 o
 -10   2  14     1016.87     1027.97     25.08 o
  -9   2  14        1.72       -1.81     18.65 o
  -8   2  14     1399.00     1421.49     23.54 o
  -7   2  14      428.81      505.18     34.17 o
  -6   2  14     3800.81     3894.01     31.69 o
  -5   2  14     1226.57     1275.19     34.32 o
  -4   2  14     9457.52     9596.32    205.49 o
  -3   2  14     1163.01     1137.10     37.16 o
  -2   2  14     7537.54     7815.46    161.16 o
  -1   2  14      198.49      188.59     19.52 o
   0   2  14    11745.36    11592.86    156.96 o
   1   2  14      609.51      556.06     16.45 o
   2   2  14     3603.26     3663.36     89.46 o
   3   2  14      447.68      483.69     17.86 o
   4   2  14     2445.15     2502.80     66.38 o
   5   2  14     1816.32     1858.74     83.76 o
   6   2  14     3049.58     3005.70     71.53 o
   7   2  14      672.99      734.89     40.63 o
   8   2  14      113.63       90.60     18.75 o
 -11   3  14      443.53      413.19     26.04 o
 -10   3  14      364.94      372.45     23.90 o
  -9   3  14      112.58      115.76     19.77 o
  -8   3  14      817.69      836.91     23.02 o
  -7   3  14     2171.88     2390.56     27.51 o
  -6   3  14     2095.74     2218.97     98.79 o
  -5   3  14     2341.25     2361.76     32.66 o
  -4   3  14     4836.51     4952.21     27.98 o
  -3   3  14     3148.08     3219.60     31.40 o
  -2   3  14     6784.24     6579.81    211.42 o
  -1   3  14     2685.08     2466.41     21.09 o
   0   3  14      241.41      294.88     32.27 o
   1   3  14      459.26      514.95     36.14 o
   2   3  14      467.91      443.98     43.88 o
   3   3  14     5005.05     5377.40    167.88 o
   4   3  14     1225.06     1257.30     38.50 o
   5   3  14     2900.90     2994.93    149.29 o
   6   3  14      659.02      677.51     18.60 o
   7   3  14      458.37      427.29     20.88 o
 -11   4  14      454.59      408.43     25.98 o
 -10   4  14      173.63      177.62     23.54 o
  -9   4  14     1594.72     1726.33     56.65 o
  -8   4  14      111.88      128.78     17.46 o
  -7   4  14     2946.44     3044.76    104.67 o
  -6   4  14     1075.46     1084.68     21.47 o
  -5   4  14     3975.46     3883.99    126.41 o
  -4   4  14      922.65      926.32     27.98 o
  -3   4  14     2726.55     2658.90     29.75 o
  -2   4  14     2582.37     2617.60     39.62 o
  -1   4  14     2842.39     2785.47     23.56 o
   0   4  14       98.55      122.64     13.93 o
   1   4  14     1026.49     1047.89     29.69 o
   2   4  14      252.07      273.70     12.74 o
   3   4  14     7389.73     7350.59    200.49 o
   4   4  14      725.29      707.16     17.42 o
   5   4  14      912.10      959.97     33.87 o
   6   4  14        3.99       11.18     27.26 o
   7   4  14      119.17      104.66     33.49 o
 -11   5  14      638.44      600.66     22.15 o
 -10   5  14       20.97       30.47     18.36 o
  -9   5  14     2144.31     2319.90     87.52 o
  -8   5  14        9.63       34.69     18.80 o
  -7   5  14     2262.95     2424.34     74.14 o
  -6   5  14       96.15       88.90     16.45 o
  -5   5  14     4591.63     4710.96    113.81 o
  -4   5  14      778.77      891.00     80.50 o
  -3   5  14     1698.90     1691.09     43.47 o
  -2   5  14      387.57      423.09     29.84 o
  -1   5  14      448.37      482.93     15.32 o
   0   5  14      234.01      232.12     16.93 o
   1   5  14     5387.86     5638.12     80.46 o
   2   5  14      224.61      189.03     14.36 o
   3   5  14     2424.83     2431.87     81.19 o
   4   5  14       27.16       23.54     14.57 o
   5   5  14      199.20      182.57     16.40 o
   6   5  14      127.61      123.65     16.51 o
 -11   6  14      816.08      746.75     22.12 o
 -10   6  14      104.76      126.22     18.45 o
  -9   6  14     1499.22     1521.72     60.45 o
  -8   6  14       81.57      105.99     17.71 o
  -7   6  14     2423.83     2531.53     51.03 o
  -6   6  14      931.07      974.28     18.71 o
  -5   6  14     2249.56     2309.05     66.18 o
  -4   6  14     1934.16     2051.88     37.56 o
  -3   6  14     1512.98     1608.77     18.53 o
  -2   6  14      864.47      897.58     21.49 o
  -1   6  14      749.47      773.59     31.23 o
   0   6  14      717.66      761.23     14.86 o
   1   6  14     4090.24     4049.50     46.63 o
   2   6  14      853.65      876.92     19.38 o
   3   6  14      115.06       97.21     10.61 o
   4   6  14      214.83      193.94     14.08 o
   5   6  14      137.32      100.35     12.68 o
 -10   7  14      294.51      316.33     19.70 o
  -9   7  14      563.75      598.85     19.33 o
  -8   7  14      380.04      406.82     18.03 o
  -7   7  14     1978.71     2087.19     43.81 o
  -6   7  14     4443.43     4607.85     27.33 o
  -5   7  14      392.39      447.11     22.77 o
  -4   7  14      667.40      718.50     22.11 o
  -3   7  14      967.01      977.26     75.18 o
  -2   7  14     1551.19     1562.00     22.58 o
  -1   7  14     1119.63     1139.15     39.33 o
   0   7  14     2511.59     2670.83     62.71 o
   1   7  14      127.42      117.30     14.24 o
   2   7  14      924.76      928.98     13.51 o
   3   7  14       14.93       19.25     13.95 o
   4   7  14      372.96      310.87     13.77 o
 -10   8  14      601.99      615.51     35.05 o
  -9   8  14      158.82      181.65     17.16 o
  -8   8  14     1618.85     1677.41    112.56 o
  -7   8  14      266.44      286.02     21.33 o
  -6   8  14     2245.85     2250.24     48.52 o
  -5   8  14      238.14      268.27     19.17 o
  -4   8  14      704.69      720.35     84.14 o
  -3   8  14      307.43      311.88     17.13 o
  -2   8  14     2897.38     3058.38     42.94 o
  -1   8  14       83.89       82.31     13.98 o
   0   8  14     2452.33     2573.98     91.93 o
   1   8  14       91.97       80.51     10.32 o
   2   8  14      395.55      382.70     19.40 o
  -9   9  14       29.93       26.23     18.54 o
  -8   9  14     2314.41     2296.80    187.76 o
  -7   9  14        5.52       26.69     17.50 o
  -6   9  14      302.67      336.45     36.54 o
  -5   9  14      174.67      181.43     20.05 o
  -4   9  14     1214.33     1265.70     78.52 o
  -3   9  14       98.91       96.67     18.81 o
  -2   9  14     1858.05     1887.98     58.54 o
  -1   9  14       84.54      114.43     17.84 o
   0   9  14     1212.34     1079.27     27.07 o
   1   9  14       17.50       32.85     12.61 o
  -8  10  14      597.53      607.44     29.19 o
  -7  10  14        1.66       26.50     18.82 o
  -6  10  14      424.53      386.75     18.88 o
  -5  10  14       31.35       35.76     17.55 o
  -4  10  14     1141.44     1133.73     28.14 o
  -3  10  14      578.01      540.92     27.12 o
  -2  10  14      927.63      860.12     16.86 o
  -1  10  14       79.47       72.68     12.30 o
   2 -12  15      556.79      498.89     41.84 o
   3 -12  15        2.17       12.22     14.70 o
   4 -12  15     1006.81     1063.44     34.33 o
   5 -12  15      112.89      121.36     15.46 o
   6 -12  15      639.79      579.22     31.33 o
   7 -12  15      149.54      160.45     17.74 o
   0 -11  15     1291.43     1133.76     17.33 o
   1 -11  15       83.23       87.40     14.32 o
   2 -11  15     1027.07      973.54     20.19 o
   3 -11  15       85.68       72.65     14.47 o
   4 -11  15     2262.75     2208.85     20.29 o
   5 -11  15       18.41       26.72     14.51 o
   6 -11  15      818.81      831.75     17.20 o
   7 -11  15      125.16      116.93     17.71 o
   8 -11  15      669.43      615.89     26.14 o
  -2 -10  15     1180.23     1142.60     71.60 o
  -1 -10  15      129.34      147.18     12.81 o
   0 -10  15      932.09      965.34     14.99 o
   1 -10  15      191.55      209.87     11.86 o
   2 -10  15     1840.50     1862.23     33.93 o
   3 -10  15      495.90      489.18     14.93 o
   4 -10  15      944.95      946.90     25.41 o
   5 -10  15      468.71      471.86     16.03 o
   6 -10  15      976.69     1069.70     20.15 o
   7 -10  15     1163.63     1262.56     44.90 o
   8 -10  15      553.81      571.37     26.50 o
   9 -10  15      307.74      291.51     34.40 o
  -3  -9  15      440.59      374.54     14.19 o
  -2  -9  15     1340.24     1179.38     18.47 o
  -1  -9  15      847.11      819.73     39.18 o
   0  -9  15      504.89      521.30     23.77 o
   1  -9  15     1565.37     1502.45     75.10 o
   2  -9  15     1773.74     1758.38     25.38 o
   3  -9  15     2255.95     2306.09     16.86 o
   4  -9  15      825.66      868.45     23.37 o
   5  -9  15     2203.23     2319.07     54.78 o
   6  -9  15     2019.78     2043.73     47.87 o
   7  -9  15     2088.62     2119.95     73.29 o
   8  -9  15      392.38      430.10     28.17 o
   9  -9  15      950.56     1025.11     82.32 o
  10  -9  15        6.29       16.71     47.99 o
  -4  -8  15      544.94      510.70     22.33 o
  -3  -8  15      397.77      419.66     15.93 o
  -2  -8  15      382.96      402.92     32.27 o
  -1  -8  15     1737.50     1743.48     29.46 o
   0  -8  15      392.54      376.04     13.43 o
   1  -8  15     2311.25     2355.97     68.57 o
   2  -8  15       15.89       26.97     13.42 o
   3  -8  15     3129.01     3335.61     25.85 o
   4  -8  15      616.59      628.78     14.19 o
   5  -8  15     4680.52     4749.34     97.42 o
   6  -8  15      623.94      668.85     18.32 o
   7  -8  15     1636.63     1617.85     67.20 o
   8  -8  15        3.54        8.12     24.30 o
   9  -8  15     1171.29     1209.28     57.16 o
  10  -8  15      207.75      243.98     21.92 o
  -5  -7  15      987.49      983.27     61.13 o
  -4  -7  15      153.79      155.41     15.19 o
  -3  -7  15     1431.39     1346.76     64.93 o
  -2  -7  15      366.34      393.27     14.74 o
  -1  -7  15     4324.72     4452.16     34.63 o
   0  -7  15       12.99       11.39     14.82 o
   1  -7  15     5504.12     5649.98    103.81 o
   2  -7  15       23.51       34.45     13.42 o
   3  -7  15     4471.08     4615.10     68.46 o
   4  -7  15      534.87      571.19     16.46 o
   5  -7  15     6391.50     6567.17    157.95 o
   6  -7  15       77.83      107.60     17.20 o
   7  -7  15     1086.97     1173.48     65.61 o
   8  -7  15      530.25      571.08     34.66 o
   9  -7  15     1634.07     1743.15     63.38 o
  10  -7  15       79.72       84.81     19.65 o
  -6  -6  15       33.91       44.26     15.67 o
  -5  -6  15      483.38      498.93     19.59 o
  -4  -6  15      177.35      202.84     28.86 o
  -3  -6  15     2584.47     2581.13     47.76 o
  -2  -6  15     2023.34     2089.59     50.73 o
  -1  -6  15     1802.69     1823.15     43.51 o
   0  -6  15      417.58      465.25     16.03 o
   1  -6  15     4523.61     4610.11     64.39 o
   2  -6  15      510.24      510.33     24.37 o
   3  -6  15     6592.08     6749.17    110.75 o
   4  -6  15      598.95      627.11     23.37 o
   5  -6  15     1281.73     1345.07     28.94 o
   6  -6  15     2027.28     2131.50    104.03 o
   7  -6  15      508.19      589.26     50.04 o
   8  -6  15     1094.94     1163.26     39.53 o
   9  -6  15     1485.38     1414.46     29.17 o
  10  -6  15      226.04      214.90     20.15 o
  -7  -5  15      792.44      809.73     18.53 o
  -6  -5  15      548.23      512.71     26.58 o
  -5  -5  15     1282.19     1292.41     18.73 o
  -4  -5  15     3402.14     3322.49     43.06 o
  -3  -5  15     1315.06     1374.06     28.40 o
  -2  -5  15     2391.00     2502.56     51.03 o
  -1  -5  15     1018.11     1009.59     30.60 o
   0  -5  15      890.25      910.73     17.98 o
   1  -5  15     2559.73     2641.68     53.31 o
   2  -5  15     2856.72     2878.82     56.93 o
   3  -5  15     5700.69     6096.78    122.05 o
   4  -5  15     3154.19     3124.46     25.24 o
   5  -5  15       38.06       39.25     18.48 o
   6  -5  15     2892.87     3066.43    303.14 o
   7  -5  15     1549.73     1662.04     97.78 o
   8  -5  15     1507.19     1547.72     46.03 o
   9  -5  15     1054.18      988.79     32.13 o
  10  -5  15      519.67      540.80     21.84 o
  -8  -4  15      733.48      603.94     26.81 o
  -7  -4  15      261.42      258.37     16.02 o
  -6  -4  15     2650.31     2615.50    101.76 o
  -5  -4  15     1293.56     1232.16     29.46 o
  -4  -4  15     6253.97     6630.54     83.46 o
  -3  -4  15       21.93       23.68     15.30 o
  -2  -4  15      618.98      641.10     13.83 o
  -1  -4  15      396.72      388.34     13.28 o
   0  -4  15    10497.25    10380.56     36.41 o
   1  -4  15      797.36      821.24     20.27 o
   2  -4  15     8337.87     8335.08    208.03 o
   3  -4  15       46.36       76.81     17.43 o
   4  -4  15     1728.80     1675.48    111.86 o
   5  -4  15      450.86      469.51     44.58 o
   6  -4  15      754.34      750.21     59.34 o
   7  -4  15      440.37      427.96     26.99 o
   8  -4  15     1982.16     1639.36    176.01 o
   9  -4  15        8.67       12.89     16.50 o
  10  -4  15      807.20      824.70     27.60 o
  -8  -3  15     1878.28     1751.38     25.06 o
  -7  -3  15      101.02      120.97     33.41 o
  -6  -3  15     4047.15     4068.44     46.78 o
  -5  -3  15       18.62       22.09     19.36 o
  -4  -3  15     4094.76     4173.47     60.83 o
  -3  -3  15      422.34      435.15     18.15 o
  -2  -3  15     1877.59     1933.02     23.24 o
  -1  -3  15      314.51      345.90     17.82 o
   0  -3  15    21855.82    22373.03    498.22 o
   1  -3  15      800.15      782.36     28.70 o
   2  -3  15     7409.28     7051.64    240.36 o
   3  -3  15     1781.62     1549.97    171.62 o
   4  -3  15     1410.25     1344.97    168.13 o
   5  -3  15      217.63      241.07     30.00 o
   6  -3  15     3649.81     3624.48     91.17 o
   7  -3  15      474.39      505.72     24.48 o
   8  -3  15     1039.35     1065.73     21.23 o
   9  -3  15      287.17      299.38     19.32 o
  10  -3  15     1026.29      942.04     44.49 o
  -9  -2  15        0.85       30.99     16.99 o
  -8  -2  15     2378.03     2286.51     67.58 o
  -7  -2  15       92.58       94.35     18.76 o
  -6  -2  15     1785.16     1807.81     20.21 o
  -5  -2  15      256.52      280.12     16.22 o
  -4  -2  15      319.84      305.59     16.40 o
  -3  -2  15      858.59      939.32     21.72 o
  -2  -2  15    14992.62    15044.03    453.04 o
  -1  -2  15     4571.45     4807.74    101.98 o
   0  -2  15    14752.99    14685.13    478.03 o
   1  -2  15     2077.35     2092.94    168.28 o
   2  -2  15     1317.83     1145.60     89.68 o
   3  -2  15     2130.71     1968.34    134.71 o
   4  -2  15      337.25      410.06     44.27 o
   5  -2  15     1825.67     1902.14     61.27 o
   6  -2  15     3570.76     3576.67    102.64 o
   7  -2  15     3401.82     3465.72     70.09 o
   8  -2  15      559.98      544.86     18.75 o
   9  -2  15      717.95      758.45     20.30 o
  10  -2  15      277.66      247.88     18.54 o
  -9  -1  15      484.72      471.02     19.08 o
  -8  -1  15      999.21     1002.02     64.77 o
  -7  -1  15      768.07      784.73     18.94 o
  -6  -1  15     1173.99     1135.53     19.22 o
  -5  -1  15     2785.25     2929.07     28.55 o
  -4  -1  15     1406.90     1444.74     35.31 o
  -3  -1  15     4317.60     4469.22    134.11 o
  -2  -1  15    14080.32    14451.42    435.05 o
  -1  -1  15    10170.84     9676.42    262.44 o
   0  -1  15     2667.58     2720.70    203.89 o
   1  -1  15     1478.61     1389.24     28.78 o
   2  -1  15      271.15      244.08     22.55 o
   3  -1  15     5181.91     5767.32    311.27 o
   4  -1  15     1852.40     1876.86     93.02 o
   5  -1  15     5311.13     5462.43     85.04 o
   6  -1  15      222.74      216.99     17.75 o
   7  -1  15     2503.60     2615.15     23.22 o
   8  -1  15      597.43      578.15     17.95 o
   9  -1  15      423.19      448.73     18.69 o
 -10   0  15      338.27      303.50     20.27 o
  -9   0  15     1498.53     1457.32     64.70 o
  -8   0  15       16.30       27.82     16.73 o
  -7   0  15      345.59      341.64     34.86 o
  -6   0  15       88.58      107.17     17.58 o
  -5   0  15     4548.17     4886.61    208.37 o
  -4   0  15     3483.41     3727.26     39.49 o
  -3   0  15    12889.30    12603.46    244.37 o
  -2   0  15     1860.46     1752.09    155.75 o
  -1   0  15     4494.37     4298.47    210.12 o
   0   0  15       21.31       28.17     18.65 o
   1   0  15     5929.05     6282.37    169.19 o
   2   0  15       93.65       97.53     23.03 o
   3   0  15     8429.11     8758.14    355.92 o
   4   0  15      747.84      743.06     21.21 o
   5   0  15     6768.74     6975.08     88.78 o
   6   0  15       11.94       19.43     16.89 o
   7   0  15     2163.57     2084.16     66.45 o
   8   0  15        1.76        6.01     19.01 o
   9   0  15      314.06      282.76     45.11 o
 -10   1  15        5.12       26.84     19.84 o
  -9   1  15      991.95     1060.76     32.73 o
  -8   1  15       58.99       75.07     17.73 o
  -7   1  15      906.22      980.91     21.04 o
  -6   1  15       24.53       27.96     21.99 o
  -5   1  15     4566.30     4581.89     48.45 o
  -4   1  15      682.59      743.18     31.06 o
  -3   1  15     9638.72     9453.35    366.09 o
  -2   1  15        0.43       11.26     24.76 o
  -1   1  15     1916.98     1853.69     42.47 o
   0   1  15      105.38      163.18     19.90 o
   1   1  15    13820.97    13410.11    456.00 o
   2   1  15       64.14      119.76     20.12 o
   3   1  15     5179.81     5595.66    272.54 o
   4   1  15       89.99      119.39     16.51 o
   5   1  15     3319.61     3364.10     60.30 o
   6   1  15       79.71       85.12     17.17 o
   7   1  15     1336.83     1329.25     54.22 o
   8   1  15      114.31      155.30     20.35 o
 -10   2  15      435.12      418.73     35.39 o
  -9   2  15      275.62      273.63     19.63 o
  -8   2  15       16.93       49.55     18.41 o
  -7   2  15     1222.67     1275.97     25.58 o
  -6   2  15     1661.34     1854.94     30.07 o
  -5   2  15     5460.21     5717.24    284.99 o
  -4   2  15     1370.02     1387.24     27.19 o
  -3   2  15     2975.26     3034.97     74.47 o
  -2   2  15      441.32      483.71     20.09 o
  -1   2  15     4805.97     4573.35     60.76 o
   0   2  15      142.68      168.72     28.93 o
   1   2  15     2493.33     2638.13    229.79 o
   2   2  15       68.38      128.03     20.83 o
   3   2  15     2619.80     2711.73     75.86 o
   4   2  15      938.05      932.66     46.93 o
   5   2  15     2255.44     2126.40     65.40 o
   6   2  15      557.76      613.07     29.39 o
   7   2  15      615.86      619.46     24.15 o
   8   2  15      208.08      224.14     27.64 o
 -10   3  15      233.32      229.76     40.17 o
  -9   3  15      407.60      420.79     21.41 o
  -8   3  15      413.96      441.44     21.83 o
  -7   3  15      813.24      868.43     22.42 o
  -6   3  15     3286.84     3786.61    127.12 o
  -5   3  15     2787.45     2780.35     36.26 o
  -4   3  15     2977.86     3016.10     42.02 o
  -3   3  15      660.27      664.31     19.99 o
  -2   3  15     1290.23     1295.26     25.79 o
  -1   3  15     4044.33     3834.33     80.39 o
   0   3  15      725.66      781.41     19.26 o
   1   3  15       53.30       78.01     12.65 o
   2   3  15     2034.02     2119.31    130.92 o
   3   3  15      683.23      694.30     26.22 o
   4   3  15     3534.72     3669.99     99.94 o
   5   3  15      947.74      923.19     25.97 o
   6   3  15      258.29      289.43     17.85 o
   7   3  15      132.61      157.31     17.13 o
 -11   4  15       70.70       69.04     22.97 o
 -10   4  15      226.89      251.77     22.44 o
  -9   4  15      109.95      126.03     19.54 o
  -8   4  15     3536.07     3847.85     60.02 o
  -7   4  15      295.33      303.17     18.85 o
  -6   4  15     3347.39     3419.30     25.47 o
  -5   4  15      777.58      805.69     21.91 o
  -4   4  15     4215.88     4390.64    148.68 o
  -3   4  15       54.94       78.82     30.21 o
  -2   4  15     1230.77     1253.14     19.13 o
  -1   4  15       19.57       31.02     16.83 o
   0   4  15      583.17      685.20     14.25 o
   1   4  15       31.99       36.21     14.45 o
   2   4  15     4494.34     4720.09    135.24 o
   3   4  15      291.67      288.13     12.52 o
   4   4  15     2074.57     2019.86     41.85 o
   5   4  15      301.11      310.90     16.40 o
   6   4  15      101.03      114.95     16.15 o
 -11   5  15        6.41       24.82     18.96 o
 -10   5  15      711.07      698.54     20.97 o
  -9   5  15        8.97       30.16     15.20 o
  -8   5  15     3038.51     3172.13    110.81 o
  -7   5  15       75.59       73.70     17.30 o
  -6   5  15     2688.47     2742.18     57.79 o
  -5   5  15        9.64       20.78     16.69 o
  -4   5  15     1661.55     1801.65     42.23 o
  -3   5  15       10.76       28.70     15.08 o
  -2   5  15     1335.97     1383.72     30.98 o
  -1   5  15      316.59      313.29     15.71 o
   0   5  15     2096.02     2149.54     36.91 o
   1   5  15      357.45      363.69     13.87 o
   2   5  15     3853.30     3919.77     42.18 o
   3   5  15        7.62       38.53     10.34 o
   4   5  15       69.60       89.08     13.99 o
   5   5  15        3.87       -4.76     13.59 o
 -10   6  15     1377.13     1490.60     64.41 o
  -9   6  15      138.00      152.63     28.24 o
  -8   6  15     1432.87     1491.55     45.78 o
  -7   6  15       39.56       48.38     17.35 o
  -6   6  15     3086.82     3195.42     59.89 o
  -5   6  15     1602.73     1690.27     24.40 o
  -4   6  15      492.19      557.96     16.60 o
  -3   6  15     1048.51     1119.12     38.17 o
  -2   6  15     1295.05     1303.39     24.00 o
  -1   6  15      977.33      970.03     43.24 o
   0   6  15     3115.09     3400.38     89.33 o
   1   6  15     1159.05     1167.74     42.07 o
   2   6  15      971.17      957.71     21.15 o
   3   6  15      151.28      143.43     12.35 o
   4   6  15       23.94       31.97     14.38 o
 -10   7  15      564.77      568.66     46.05 o
  -9   7  15      200.89      210.89     18.09 o
  -8   7  15      745.80      784.50     19.20 o
  -7   7  15      441.45      482.27     20.67 o
  -6   7  15      940.28      974.87     19.15 o
  -5   7  15      914.38      947.31     18.64 o
  -4   7  15     1076.63     1064.96     24.11 o
  -3   7  15      588.60      555.14     17.40 o
  -2   7  15     1327.83     1321.86     16.66 o
  -1   7  15     1812.95     1777.01     30.12 o
   0   7  15     1244.81     1308.97     27.90 o
   1   7  15     1012.97      968.48     15.97 o
   2   7  15       17.61       33.93     10.76 o
   3   7  15      104.59       88.02     14.39 o
 -10   8  15      124.70      109.12     19.67 o
  -9   8  15      613.62      590.05     58.70 o
  -8   8  15      351.57      346.09     17.10 o
  -7   8  15     1652.32     1636.16     83.69 o
  -6   8  15      169.91      202.96     25.21 o
  -5   8  15      409.98      444.99     16.46 o
  -4   8  15      553.29      547.53     17.90 o
  -3   8  15     1262.20     1295.03     52.48 o
  -2   8  15      217.00      243.54     15.27 o
  -1   8  15     1826.98     1831.58     93.93 o
   0   8  15       58.12       56.14     12.41 o
   1   8  15      726.53      659.38     25.98 o
   2   8  15        4.44        2.54     12.19 o
  -9   9  15      658.47      627.31     34.21 o
  -8   9  15       26.59       37.99     16.16 o
  -7   9  15      857.60      808.67     22.00 o
  -6   9  15      224.87      213.07     16.21 o
  -5   9  15      181.64      169.43     22.02 o
  -4   9  15       47.52       66.22     17.20 o
  -3   9  15     1291.13     1235.74     17.26 o
  -2   9  15       26.79       27.17     14.35 o
  -1   9  15     1247.37     1191.98     51.60 o
   0   9  15       16.36       30.79     12.82 o
  -7  10  15      169.92      152.81     17.15 o
  -6  10  15       20.78       26.67     18.45 o
  -5  10  15      548.90      490.49     19.94 o
  -4  10  15      192.05      208.21     43.21 o
  -3  10  15      715.80      679.19     63.86 o
  -2  10  15      110.22      125.74     12.97 o
   3 -12  16      704.83      646.20     20.48 o
   4 -12  16       10.62       16.81     14.76 o
   5 -12  16     1335.73     1162.45     19.75 o
   6 -12  16      189.55      198.07     17.80 o
   0 -11  16       44.73       44.34     13.51 o
   1 -11  16      877.90      920.05     26.53 o
   2 -11  16      125.13      155.84     14.22 o
   3 -11  16     1672.25     1736.03     45.95 o
   4 -11  16        5.53       24.06     14.53 o
   5 -11  16     1668.98     1745.59     36.61 o
   6 -11  16       13.21       26.21     14.64 o
   7 -11  16      788.02      774.58     32.43 o
   8 -11  16      334.86      320.45     27.34 o
  -2 -10  16       84.60      102.07     13.46 o
  -1 -10  16      882.96      785.70     15.34 o
   0 -10  16      601.95      591.77     16.42 o
   1 -10  16      731.67      724.81     13.98 o
   2 -10  16      204.41      215.35     12.22 o
   3 -10  16     2721.58     2818.94     64.79 o
   4 -10  16      210.39      234.33     19.01 o
   5 -10  16      629.45      662.86     21.75 o
   6 -10  16      567.44      586.43     20.14 o
   7 -10  16      721.90      721.85     24.70 o
   8 -10  16      698.19      722.65     38.88 o
   9 -10  16      448.68      380.19     48.52 o
  -3  -9  16      668.99      590.04     17.56 o
  -2  -9  16      538.74      562.40     28.10 o
  -1  -9  16      430.72      406.62     18.60 o
   0  -9  16      692.41      707.54     43.51 o
   1  -9  16      809.94      861.49     17.55 o
   2  -9  16      795.29      832.26     18.81 o
   3  -9  16      615.13      706.71     14.22 o
   4  -9  16     1842.06     1894.81     21.41 o
   5  -9  16      408.50      441.41     16.42 o
   6  -9  16     1942.12     1898.29     73.64 o
   7  -9  16      516.69      542.82     18.40 o
   8  -9  16      689.65      763.66     51.49 o
   9  -9  16      196.41      202.14     27.50 o
  10  -9  16      752.91      808.04     89.15 o
  -4  -8  16     1001.01      902.54     18.42 o
  -3  -8  16      307.17      302.35     23.46 o
  -2  -8  16      682.50      666.73     15.65 o
  -1  -8  16       15.38       -0.71     28.86 o
   0  -8  16     1904.98     1916.65     19.70 o
   1  -8  16      834.99      858.40     17.23 o
   2  -8  16     2417.62     2498.44     33.27 o
   3  -8  16       10.89       17.18     13.80 o
   4  -8  16     3309.31     3336.81     59.81 o
   5  -8  16      499.53      503.82     17.75 o
   6  -8  16     3473.24     3596.86     58.38 o
   7  -8  16       23.05       42.14     17.90 o
   8  -8  16      745.43      795.49     67.81 o
   9  -8  16       42.96       42.79     23.09 o
  10  -8  16      893.13      786.78     29.04 o
  -5  -7  16       36.08       32.61     15.67 o
  -4  -7  16      433.26      406.27     16.38 o
  -3  -7  16       36.34       34.89     11.66 o
  -2  -7  16      612.91      661.04     16.40 o
  -1  -7  16      713.05      734.96     19.52 o
   0  -7  16     1935.76     1995.67     22.78 o
   1  -7  16       82.79       95.49     15.67 o
   2  -7  16     4489.42     4575.37     82.30 o
   3  -7  16       19.13       -3.07     14.86 o
   4  -7  16     3581.85     3628.18     33.62 o
   5  -7  16       23.17       17.62     14.88 o
   6  -7  16     1459.38     1575.25     27.00 o
   7  -7  16      324.09      339.59     20.05 o
   8  -7  16      804.52      823.13     54.14 o
   9  -7  16      493.65      464.36     31.52 o
  10  -7  16     1188.47     1180.96     44.56 o
  -6  -6  16     1337.37     1090.06     17.62 o
  -5  -6  16       76.51       91.99     15.30 o
  -4  -6  16      593.02      588.31     24.15 o
  -3  -6  16     1477.12     1469.46     16.93 o
  -2  -6  16     1670.07     1722.84     90.59 o
  -1  -6  16     1657.79     1655.06     63.18 o
   0  -6  16     2665.67     2804.51     22.16 o
   1  -6  16      132.76      131.28     16.02 o
   2  -6  16     3514.16     3599.33     58.40 o
   3  -6  16       46.01       55.94     15.59 o
   4  -6  16     2821.53     2976.51     64.31 o
   5  -6  16     1441.55     1411.26     29.86 o
   6  -6  16       82.33      119.56     21.15 o
   7  -6  16     1233.41     1372.31    163.64 o
   8  -6  16     2197.45     2175.47     66.59 o
   9  -6  16      476.01      502.45     21.04 o
  10  -6  16     1091.93     1073.90     42.99 o
  -7  -5  16      197.40      196.72     19.97 o
  -6  -5  16      252.32      237.84     16.24 o
  -5  -5  16     1020.01     1000.26     48.37 o
  -4  -5  16      834.32      847.11     25.67 o
  -3  -5  16     4384.52     4421.93    148.53 o
  -2  -5  16      547.55      545.36     21.72 o
  -1  -5  16     3895.16     3828.89     91.66 o
   0  -5  16     2384.55     2456.06     19.83 o
   1  -5  16     5298.08     5330.68     83.30 o
   2  -5  16      811.43      848.12     40.82 o
   3  -5  16     2454.95     2346.01     51.19 o
   4  -5  16      164.47      159.53     16.77 o
   5  -5  16     2082.08     2058.92     56.27 o
   6  -5  16       26.62       36.25     27.34 o
   7  -5  16     2164.50     2179.68    144.94 o
   8  -5  16     2020.16     2103.84    122.59 o
   9  -5  16      711.69      725.39     33.79 o
  10  -5  16      582.75      526.32     25.43 o
  -8  -4  16      291.33      272.21     17.64 o
  -7  -4  16      876.74      917.20     50.50 o
  -6  -4  16       41.01       48.02     12.99 o
  -5  -4  16     2848.79     2788.96     22.33 o
  -4  -4  16      471.02      443.98     14.59 o
  -3  -4  16     3132.45     3248.16     44.73 o
  -2  -4  16      603.40      643.33     17.06 o
  -1  -4  16      891.48      903.55     21.49 o
   0  -4  16     1153.26     1108.62     19.49 o
   1  -4  16     9175.40     9159.09    256.74 o
   2  -4  16       36.65       53.44     17.23 o
   3  -4  16     5873.35     5505.27     69.78 o
   4  -4  16     1437.11     1465.87     65.69 o
   5  -4  16      804.11      869.25     99.33 o
   6  -4  16      816.28      823.07    146.10 o
   7  -4  16     2627.99     2622.19    172.52 o
   8  -4  16       88.03       94.88     16.88 o
   9  -4  16      301.48      302.79     17.69 o
  10  -4  16        1.40       11.83     18.12 o
  -8  -3  16       32.78       16.03     16.63 o
  -7  -3  16     2074.01     2211.06     22.24 o
  -6  -3  16        2.40       -1.66     15.07 o
  -5  -3  16     3402.77     3421.55     23.46 o
  -4  -3  16       48.12       74.40     15.75 o
  -3  -3  16     2891.74     2892.74     52.93 o
  -2  -3  16        1.12        7.90     15.07 o
  -1  -3  16    12658.86    12673.16    268.29 o
   0  -3  16      655.08      645.33     24.07 o
   1  -3  16     8800.93     8235.69    203.13 o
   2  -3  16      744.62      731.93     47.35 o
   3  -3  16     3175.04     3098.31    330.48 o
   4  -3  16     1101.37     1232.99    133.19 o
   5  -3  16     1878.77     2087.83    346.81 o
   6  -3  16       95.46      101.88     18.55 o
   7  -3  16     3428.87     3582.08    155.28 o
   8  -3  16      422.94      457.78     17.05 o
   9  -3  16      161.76      140.32     18.45 o
  10  -3  16      243.84      227.10     24.85 o
  -9  -2  16     1011.81      898.50     21.43 o
  -8  -2  16       97.23      109.70     17.06 o
  -7  -2  16     1463.48     1431.28     29.08 o
  -6  -2  16      224.57      261.83     16.31 o
  -5  -2  16     1535.87     1586.11     47.69 o
  -4  -2  16      370.33      373.76     28.63 o
  -3  -2  16     1390.46     1437.89     62.42 o
  -2  -2  16      852.43      795.43     17.90 o
  -1  -2  16    16974.10    16937.04    701.05 o
   0  -2  16     2018.38     1969.41     97.35 o
   1  -2  16     3466.23     3013.19    302.69 o
   2  -2  16      808.08      777.75     50.57 o
   3  -2  16     1559.28     1746.02     90.82 o
   4  -2  16      531.91      552.54     54.67 o
   5  -2  16     4257.80     4532.94     35.26 o
   6  -2  16     1504.67     1486.72     22.92 o
   7  -2  16     1079.95     1051.60     40.93 o
   8  -2  16      813.22      900.82     33.39 o
   9  -2  16      294.09      258.81     18.04 o
  -9  -1  16      809.68      808.19     22.17 o
  -8  -1  16      549.25      523.58     20.35 o
  -7  -1  16      160.62      150.08     16.62 o
  -6  -1  16       75.07      102.39     16.23 o
  -5  -1  16     1063.06     1105.32     20.13 o
  -4  -1  16     2433.20     2461.27     43.97 o
  -3  -1  16    10045.57    10133.79    225.46 o
  -2  -1  16     5414.34     5220.17     49.28 o
  -1  -1  16     4200.94     3699.66    221.59 o
   0  -1  16      970.54      917.07     55.13 o
   1  -1  16      173.36      193.70     27.49 o
   2  -1  16     2450.43     2615.25    109.58 o
   3  -1  16      263.79      307.48     22.87 o
   4  -1  16     4342.50     4415.62    103.35 o
   5  -1  16     3049.27     3188.26     89.81 o
   6  -1  16     3168.95     3306.34    132.28 o
   7  -1  16       46.87       51.82     16.00 o
   8  -1  16      710.10      730.84     18.40 o
   9  -1  16      225.49      193.81     21.55 o
 -10   0  16      457.03      425.24     57.33 o
  -9   0  16       38.70       59.89     20.65 o
  -8   0  16     1072.60     1139.14     66.60 o
  -7   0  16       20.86       25.83     17.76 o
  -6   0  16      637.85      667.88     34.17 o
  -5   0  16      346.51      338.29     35.16 o
  -4   0  16     4315.86     4362.00     36.68 o
  -3   0  16     6239.55     6225.37    268.29 o
  -2   0  16     4314.13     4126.57    364.73 o
  -1   0  16       64.28       75.19     19.87 o
   0   0  16      174.96      205.96     18.67 o
   1   0  16      177.04      169.34     21.39 o
   2   0  16     9101.00     9730.93    484.33 o
   3   0  16      380.63      427.79     22.39 o
   4   0  16     3640.71     3765.39     81.48 o
   5   0  16      334.40      269.52     15.58 o
   6   0  16     2347.34     2244.19     21.65 o
   7   0  16       34.18       51.91     17.12 o
   8   0  16      395.27      433.24     47.46 o
   9   0  16       21.16       29.13     19.38 o
 -10   1  16      970.05      913.79     24.76 o
  -9   1  16      234.84      241.82     19.05 o
  -8   1  16      167.04      174.30     18.37 o
  -7   1  16      120.08      119.87     18.34 o
  -6   1  16     3687.84     3710.06     91.35 o
  -5   1  16      112.27      105.60     21.49 o
  -4   1  16     5890.56     6167.13    170.25 o
  -3   1  16       10.01       20.32     21.49 o
  -2   1  16      809.08      844.49     50.35 o
  -1   1  16      278.31      290.90     18.47 o
   0   1  16     1409.82     1554.57     44.35 o
   1   1  16       30.94       16.21     21.53 o
   2   1  16    10433.78    10574.80    352.65 o
   3   1  16      214.79      216.37     15.76 o
   4   1  16     6057.84     5931.38    186.12 o
   5   1  16      106.07      121.19     17.53 o
   6   1  16     1466.84     1443.33     71.53 o
   7   1  16       12.71       19.22     16.97 o
   8   1  16      444.62      394.76     18.79 o
 -10   2  16      791.29      757.24     24.54 o
  -9   2  16      159.88      155.78     19.89 o
  -8   2  16      647.43      667.95     21.24 o
  -7   2  16        5.50       28.49     19.41 o
  -6   2  16     2228.34     2362.81     58.85 o
  -5   2  16      913.69      996.06     54.22 o
  -4   2  16     2440.15     2542.37    148.76 o
  -3   2  16     2324.89     2412.83     37.69 o
  -2   2  16      109.32      131.12     24.21 o
  -1   2  16      374.84      434.17     19.14 o
   0   2  16     4604.81     4506.45    229.48 o
   1   2  16      143.32      160.47     21.19 o
   2   2  16      916.19      914.64     20.07 o
   3   2  16      136.82      160.72     16.78 o
   4   2  16     2255.03     2256.09    124.23 o
   5   2  16      154.86      163.13     13.51 o
   6   2  16      701.83      777.63     18.78 o
   7   2  16        9.33       24.65     19.90 o
 -10   3  16      128.72      147.81     23.93 o
  -9   3  16       52.81       72.57     20.03 o
  -8   3  16     1833.59     1995.77     27.43 o
  -7   3  16     1644.69     1872.77     58.55 o
  -6   3  16     1107.99     1189.53     85.43 o
  -5   3  16     2578.81     2706.24     76.21 o
  -4   3  16     1103.67     1158.23     19.38 o
  -3   3  16     3669.20     3879.56     25.87 o
  -2   3  16      528.16      560.17     18.55 o
  -1   3  16     1050.79     1039.05     17.37 o
   0   3  16     3607.77     3532.92    139.95 o
   1   3  16     1924.37     1897.24     51.56 o
   2   3  16      526.72      518.78     22.26 o
   3   3  16     1562.83     1557.96     30.60 o
   4   3  16      463.88      423.04     17.38 o
   5   3  16      430.14      383.93     14.86 o
   6   3  16      519.23      424.15     17.49 o
   7   3  16       98.95      116.58     21.11 o
 -10   4  16      109.51      134.47     24.08 o
  -9   4  16      478.78      498.14     19.74 o
  -8   4  16      211.94      242.83     15.05 o
  -7   4  16     3964.41     4206.53     79.66 o
  -6   4  16      258.74      289.09     22.32 o
  -5   4  16     2339.44     2335.81     50.55 o
  -4   4  16      550.79      637.45     44.02 o
  -3   4  16     2808.15     2718.24     29.49 o
  -2   4  16     1043.99     1072.19     21.70 o
  -1   4  16     2116.51     2004.14     29.39 o
   0   4  16      185.95      219.81     14.50 o
   1   4  16     3145.43     3130.12     60.68 o
   2   4  16       76.83       92.75     14.00 o
   3   4  16     2172.66     2191.60     35.84 o
   4   4  16      137.84      137.44     12.29 o
   5   4  16      159.72      174.04     14.57 o
   6   4  16      235.25      227.73     39.03 o
 -10   5  16       27.59       29.26     19.07 o
  -9   5  16     2317.49     2429.82    101.44 o
  -8   5  16        2.21       14.39     17.34 o
  -7   5  16     2550.95     2678.21     66.57 o
  -6   5  16      246.49      273.90     17.61 o
  -5   5  16     2448.00     2515.95     48.97 o
  -4   5  16       76.55       90.22     16.36 o
  -3   5  16      609.24      603.24     18.08 o
  -2   5  16       69.97       76.43     18.01 o
  -1   5  16     3671.63     3798.09     26.03 o
   0   5  16      111.76      144.49     17.23 o
   1   5  16     2290.84     2293.19     17.83 o
   2   5  16        1.59       13.09     13.96 o
   3   5  16     1512.37     1462.90     28.45 o
   4   5  16       69.46       76.16     12.09 o
   5   5  16       67.85       89.62     15.04 o
 -10   6  16       47.93       52.79     15.76 o
  -9   6  16     2017.82     1965.68    109.85 o
  -8   6  16       31.84       64.42     17.84 o
  -7   6  16     1200.30     1199.23     20.10 o
  -6   6  16       59.77       80.40     17.40 o
  -5   6  16     2960.08     3075.79     29.81 o
  -4   6  16      355.07      374.12     16.33 o
  -3   6  16     1035.08     1031.78     17.30 o
  -2   6  16      497.17      495.40     18.47 o
  -1   6  16     2770.78     2759.63     93.62 o
   0   6  16      778.80      766.14     16.09 o
   1   6  16     2324.97     2282.72     35.34 o
   2   6  16      119.00      129.76     10.33 o
   3   6  16      137.66      111.40     12.58 o
   4   6  16       27.84       40.85     14.55 o
 -10   7  16       62.37       78.99     18.11 o
  -9   7  16      762.94      748.03     55.85 o
  -8   7  16       49.09       62.90     17.42 o
  -7   7  16      994.09     1001.17     18.79 o
  -6   7  16      101.82      124.25     16.43 o
  -5   7  16     1010.57     1002.20     21.81 o
  -4   7  16      373.21      441.06     28.70 o
  -3   7  16     2088.51     2109.27     90.59 o
  -2   7  16      904.40      954.79     44.09 o
  -1   7  16     1775.72     1745.28     32.85 o
   0   7  16      742.22      726.16     12.50 o
   1   7  16     1168.89     1113.98     28.03 o
   2   7  16      114.54      116.30     12.70 o
   3   7  16       28.22       46.15     12.47 o
  -9   8  16       92.85       54.07     26.26 o
  -8   8  16      168.25      157.28     22.01 o
  -7   8  16      428.43      474.28     24.91 o
  -6   8  16      594.08      613.11     24.23 o
  -5   8  16      326.03      328.72     17.03 o
  -4   8  16      128.02       86.15     17.18 o
  -3   8  16      578.08      555.02     45.18 o
  -2   8  16     1232.30     1242.97     17.10 o
  -1   8  16      445.41      461.70     15.44 o
   0   8  16      606.19      597.79     21.23 o
   1   8  16       37.73       39.17     12.60 o
  -8   9  16      488.96      480.82     39.78 o
  -7   9  16       24.16       30.34     16.16 o
  -6   9  16      441.02      401.79     19.35 o
  -5   9  16      239.31      225.29     19.05 o
  -4   9  16      512.39      504.05     52.47 o
  -3   9  16       25.53       36.34     14.69 o
  -2   9  16     1046.71      964.67     49.07 o
  -1   9  16       10.74        4.92     14.19 o
   0   9  16      429.96      356.74     12.20 o
  -6  10  16      228.37      174.64     22.67 o
  -5  10  16        4.48       20.51     18.35 o
  -4  10  16      889.12      870.47     75.94 o
  -3  10  16      207.70      196.94     21.63 o
   4 -12  17      966.55      935.16     36.46 o
   5 -12  17       18.33       31.57     21.30 o
   1 -11  17      295.94      299.36     27.62 o
   2 -11  17      643.89      583.37     32.08 o
   3 -11  17       11.97       40.43     14.23 o
   4 -11  17     2679.64     2597.54     98.77 o
   5 -11  17       42.52       53.56     16.30 o
   6 -11  17      902.54      841.52     17.77 o
   7 -11  17       68.18       72.55     16.95 o
   8 -11  17      477.11      466.11     68.57 o
  -1 -10  17      217.27      252.25     13.81 o
   0 -10  17      354.53      356.89     26.92 o
   1 -10  17      432.07      435.98     19.16 o
   2 -10  17     1207.44     1174.64     17.14 o
   3 -10  17       70.43       78.23     12.85 o
   4 -10  17     2057.47     2048.40     29.05 o
   5 -10  17      150.62      148.12     14.52 o
   6 -10  17      272.17      304.99     15.95 o
   7 -10  17      312.49      349.24     17.94 o
   8 -10  17      419.84      372.34     63.41 o
   9 -10  17      256.03      220.02     25.33 o
  -3  -9  17      663.67      580.77     42.30 o
  -2  -9  17      133.07      112.37     16.86 o
  -1  -9  17      447.57      476.26     54.30 o
   0  -9  17      152.85      151.36     11.48 o
   1  -9  17      277.76      304.25     15.60 o
   2  -9  17     2223.33     2194.60     42.88 o
   3  -9  17      316.85      318.52     13.15 o
   4  -9  17      145.09      167.12     14.65 o
   5  -9  17      908.57      932.55     39.12 o
   6  -9  17      301.83      324.90     17.21 o
   7  -9  17     1159.70     1142.53     27.67 o
   8  -9  17      202.77      217.38     23.26 o
   9  -9  17      481.79      441.99     96.59 o
  -4  -8  17      123.37       81.93     20.96 o
  -3  -8  17      579.56      576.97     75.33 o
  -2  -8  17       38.86       39.94     19.36 o
  -1  -8  17      913.05      877.52     21.11 o
   0  -8  17       15.79       20.03     15.09 o
   1  -8  17     1217.69     1261.42     18.78 o
   2  -8  17      571.91      558.87     15.28 o
   3  -8  17     1843.65     1850.82     65.10 o
   4  -8  17       56.13       60.16     13.74 o
   5  -8  17     1176.07     1205.23     32.19 o
   6  -8  17      178.26      200.39     16.55 o
   7  -8  17     1362.90     1358.68     49.97 o
   8  -8  17       91.34      106.36     20.72 o
   9  -8  17      553.04      525.10     84.44 o
  10  -8  17        1.35       -8.81     33.26 o
  -5  -7  17     1304.45     1270.47     79.58 o
  -4  -7  17       23.29       33.32     12.65 o
  -3  -7  17      102.25      105.20     14.70 o
  -2  -7  17       44.32       74.71     15.72 o
  -1  -7  17     1491.48     1457.13     18.58 o
   0  -7  17       20.01       33.60     12.68 o
   1  -7  17     1758.00     1747.36     17.99 o
   2  -7  17       86.85       96.23     14.11 o
   3  -7  17     1677.46     1781.21     19.87 o
   4  -7  17        3.32       12.93     19.19 o
   5  -7  17     1946.03     1992.60     41.45 o
   6  -7  17       19.58       30.86     20.50 o
   7  -7  17      542.45      563.97     42.07 o
   8  -7  17        2.77       21.26     24.16 o
   9  -7  17      889.23      848.92     62.19 o
  10  -7  17       15.59       10.81     18.68 o
  -6  -6  17       27.45       56.56     16.42 o
  -5  -6  17      400.12      430.05     16.89 o
  -4  -6  17      196.64      213.48     15.02 o
  -3  -6  17      490.38      495.17     16.11 o
  -2  -6  17     1517.42     1503.91     18.89 o
  -1  -6  17     1177.23     1179.29     15.72 o
   0  -6  17     2074.25     2165.99     20.66 o
   1  -6  17     3579.07     3659.63     47.92 o
   2  -6  17     2520.12     2539.42     43.48 o
   3  -6  17      905.27      909.77     16.87 o
   4  -6  17      750.68      771.75     18.65 o
   5  -6  17      435.64      442.11     18.86 o
   6  -6  17      198.49      216.84     19.35 o
   7  -6  17      102.17      129.32     19.85 o
   8  -6  17     1108.03     1185.28    139.57 o
   9  -6  17     1672.78     1618.43    100.35 o
  10  -6  17       81.87       75.95     20.61 o
  -7  -5  17      653.02      662.19     64.77 o
  -6  -5  17      252.86      267.12     26.88 o
  -5  -5  17       31.10       51.21     15.11 o
  -4  -5  17      974.46     1035.52     18.28 o
  -3  -5  17     2110.45     2039.15     22.40 o
  -2  -5  17     2417.35     2480.20     87.33 o
  -1  -5  17     1219.21     1189.60     29.62 o
   0  -5  17     1132.95     1179.31     29.24 o
   1  -5  17     3123.65     3189.18     77.08 o
   2  -5  17     4332.77     4503.78    138.77 o
   3  -5  17     2006.38     2026.59     30.54 o
   4  -5  17     2174.34     2263.50     60.92 o
   5  -5  17       35.13       34.73     20.58 o
   6  -5  17      896.52      985.11    113.53 o
   7  -5  17      554.25      562.72     79.89 o
   8  -5  17     1288.06     1337.02     57.22 o
   9  -5  17      831.09      730.27     52.85 o
  10  -5  17       84.28       76.55     17.66 o
  -7  -4  17       85.18       92.54     27.03 o
  -6  -4  17      858.63      834.22     49.44 o
  -5  -4  17       17.08        4.68     14.82 o
  -4  -4  17     3703.13     3739.47    121.65 o
  -3  -4  17      727.79      736.04     29.84 o
  -2  -4  17     5916.84     6149.24    100.09 o
  -1  -4  17     1370.67     1400.78     62.04 o
   0  -4  17     5458.55     5400.06    143.60 o
   1  -4  17      314.19      340.64     30.91 o
   2  -4  17     5251.54     5263.15    106.40 o
   3  -4  17      225.74      205.47     18.99 o
   4  -4  17     2070.44     2060.36    204.20 o
   5  -4  17       95.44       81.79     21.89 o
   6  -4  17     4054.50     4288.24    802.96 o
   7  -4  17      731.19      707.45     69.34 o
   8  -4  17     1449.24     1577.54    166.25 o
   9  -4  17       17.98       24.41     16.92 o
  10  -4  17       39.84       38.58     18.99 o
  -8  -3  17      453.19      467.42     18.21 o
  -7  -3  17        6.13       29.20     12.90 o
  -6  -3  17     1164.92     1169.95     21.41 o
  -5  -3  17      107.26      141.55     15.73 o
  -4  -3  17     2540.70     2602.69     22.58 o
  -3  -3  17      300.80      261.60     17.55 o
  -2  -3  17      952.84      956.53     51.41 o
  -1  -3  17      197.06      184.85     17.38 o
   0  -3  17     9987.93    10180.90    165.47 o
   1  -3  17       34.52       34.87     16.63 o
   2  -3  17     2305.18     2198.96     97.95 o
   3  -3  17      292.13      289.37     21.49 o
   4  -3  17     3540.64     3561.75    417.88 o
   5  -3  17       39.14       56.93     27.19 o
   6  -3  17     3848.97     3943.55    182.63 o
   7  -3  17       12.96       23.44     18.59 o
   8  -3  17      715.35      696.32     24.39 o
   9  -3  17      168.95      159.35     16.48 o
  10  -3  17      145.49      142.70     19.82 o
  -9  -2  17        1.26       37.78     18.76 o
  -8  -2  17      981.80      970.71     23.54 o
  -7  -2  17      171.84      178.05     27.19 o
  -6  -2  17     1118.38     1113.06     26.96 o
  -5  -2  17        4.22       27.32     16.10 o
  -4  -2  17     4329.62     4416.20    167.44 o
  -3  -2  17      135.61      188.11     38.96 o
  -2  -2  17     8063.23     8396.82    318.48 o
  -1  -2  17     1187.60     1240.93     70.70 o
   0  -2  17     9256.72     8880.73    455.85 o
   1  -2  17       25.41       55.69     20.18 o
   2  -2  17     2853.76     2617.90    183.84 o
   3  -2  17     1077.44     1111.28     93.18 o
   4  -2  17     4848.26     5284.63    553.13 o
   5  -2  17       64.54      123.65     22.07 o
   6  -2  17     3709.27     3815.69     34.78 o
   7  -2  17      654.77      699.93     22.57 o
   8  -2  17       74.51       62.89     16.76 o
   9  -2  17      197.74      212.71     18.80 o
  -9  -1  17      143.13      136.84     20.46 o
  -8  -1  17      293.23      294.42     18.53 o
  -7  -1  17      283.60      291.67     17.92 o
  -6  -1  17      154.28      184.62     17.66 o
  -5  -1  17       31.36       33.62     17.23 o
  -4  -1  17      738.74      720.74     18.22 o
  -3  -1  17     1664.62     1772.74     22.01 o
  -2  -1  17     9212.27     9361.34    121.42 o
  -1  -1  17     1500.01     1354.40    109.43 o
   0  -1  17      872.63      924.31     73.81 o
   1  -1  17      121.84      127.67     19.15 o
   2  -1  17     2563.07     2632.72     73.74 o
   3  -1  17      900.01     1095.74     45.64 o
   4  -1  17     2340.30     2349.72     33.64 o
   5  -1  17     1136.78     1207.81     23.72 o
   6  -1  17      849.42      839.22     20.72 o
   7  -1  17     1139.87     1092.46     39.17 o
   8  -1  17      204.52      205.78     19.67 o
   9  -1  17      285.92      292.67     27.53 o
  -9   0  17      530.10      497.35     22.79 o
  -8   0  17       16.07       11.82     20.56 o
  -7   0  17      297.94      345.64     32.65 o
  -6   0  17      326.58      341.45     21.21 o
  -5   0  17     2730.16     2958.78     27.08 o
  -4   0  17     1713.10     1735.24     58.17 o
  -3   0  17     5490.66     5514.26     45.56 o
  -2   0  17     1631.63     1699.35     77.00 o
  -1   0  17      228.06      260.61     19.33 o
   0   0  17      120.52      143.92     17.88 o
   1   0  17      357.39      441.06     21.76 o
   2   0  17      561.92      604.49     23.82 o
   3   0  17     7182.37     7920.29    362.30 o
   4   0  17     1672.92     1654.94     89.53 o
   5   0  17     4039.98     4196.63    197.39 o
   6   0  17       22.55       29.42     24.61 o
   7   0  17      637.30      671.70     21.85 o
   8   0  17      450.18      450.57     24.17 o
 -10   1  17        1.92       16.93     19.30 o
  -9   1  17      589.21      532.59     21.57 o
  -8   1  17        2.62       -1.65     18.49 o
  -7   1  17      547.89      576.29     39.26 o
  -6   1  17       87.67      129.88     20.22 o
  -5   1  17     6145.55     6664.71    145.27 o
  -4   1  17      245.70      271.63     22.85 o
  -3   1  17     4042.86     3979.70    142.46 o
  -2   1  17       79.18       71.29     16.13 o
  -1   1  17      129.81      176.43     19.64 o
   0   1  17      206.17      275.76     26.81 o
   1   1  17     2765.36     2871.09    117.32 o
   2   1  17       44.99       53.39     22.12 o
   3   1  17     3952.30     3920.07    163.57 o
   4   1  17      305.64      318.85     19.10 o
   5   1  17     1898.78     1750.23     41.02 o
   6   1  17      213.90      198.07     17.88 o
   7   1  17      510.36      479.29     20.10 o
   8   1  17      102.13       93.34     18.68 o
 -10   2  17       74.67       72.27     20.53 o
  -9   2  17      313.09      294.90     20.26 o
  -8   2  17       16.38       11.56     21.33 o
  -7   2  17     3536.45     3744.23     32.77 o
  -6   2  17       66.33       73.69     23.43 o
  -5   2  17     3359.99     3531.13     68.65 o
  -4   2  17      453.32      438.96     39.87 o
  -3   2  17      790.97      825.66     18.24 o
  -2   2  17      549.33      551.14     18.52 o
  -1   2  17      389.17      418.11     19.20 o
   0   2  17      259.12      219.26     29.46 o
   1   2  17    12961.89    12650.90    386.67 o
   2   2  17      755.16      713.91     47.38 o
   3   2  17     1964.79     1937.45     38.20 o
   4   2  17       93.43      110.65     22.89 o
   5   2  17      463.32      439.30     22.16 o
   6   2  17       61.26       54.35     17.24 o
   7   2  17      529.54      515.32     19.43 o
 -10   3  17       51.28       35.14     21.98 o
  -9   3  17      509.11      537.58     25.67 o
  -8   3  17      451.01      453.06     22.96 o
  -7   3  17     2910.74     3181.69     78.75 o
  -6   3  17     1699.50     1799.95     35.35 o
  -5   3  17     1139.43     1157.87     38.34 o
  -4   3  17      676.88      658.06     18.06 o
  -3   3  17      412.24      397.55     17.29 o
  -2   3  17     1727.02     1748.58     22.28 o
  -1   3  17     3389.30     3222.50     28.23 o
   0   3  17     4143.53     4087.15     54.45 o
   1   3  17     1845.53     1785.32     38.20 o
   2   3  17      578.93      563.54     14.90 o
   3   3  17      425.16      421.59     21.94 o
   4   3  17      515.36      521.87     13.79 o
   5   3  17      182.50      191.47     11.51 o
   6   3  17      105.83      103.10     14.98 o
 -10   4  17      150.22      168.24     17.22 o
  -9   4  17      969.77     1046.61     20.83 o
  -8   4  17     2248.99     2453.48     64.16 o
  -7   4  17      517.76      527.29     30.17 o
  -6   4  17     1940.04     2047.49     45.41 o
  -5   4  17      973.78     1014.59     19.06 o
  -4   4  17     1328.47     1339.13     28.38 o
  -3   4  17      458.78      450.51     18.44 o
  -2   4  17     2799.80     2924.99     67.69 o
  -1   4  17     5469.13     5353.19    111.48 o
   0   4  17     5174.11     4961.50    128.94 o
   1   4  17      330.84      338.98     21.33 o
   2   4  17     1054.44     1041.77     29.77 o
   3   4  17      256.43      238.17     15.73 o
   4   4  17     1085.65     1114.94     20.02 o
   5   4  17      304.08      281.06     15.47 o
   6   4  17      318.74      318.08     43.01 o
 -10   5  17      337.15      300.46     19.16 o
  -9   5  17       74.39       85.74     18.20 o
  -8   5  17     2723.85     2841.27     98.55 o
  -7   5  17      154.56      175.27     20.44 o
  -6   5  17     1024.83     1061.83     20.23 o
  -5   5  17     1165.07     1209.58     19.45 o
  -4   5  17     3891.76     3932.29     51.03 o
  -3   5  17      375.01      391.90     17.26 o
  -2   5  17     3301.04     3398.38     95.15 o
  -1   5  17       10.68       27.34     24.60 o
   0   5  17     1653.97     1354.46    251.25 o
   1   5  17        1.31       26.36     14.27 o
   2   5  17     2269.95     2300.05     50.56 o
   3   5  17       49.06       72.03     13.36 o
   4   5  17      508.51      517.89     23.02 o
   5   5  17       97.35      104.00     15.35 o
 -10   6  17      938.45      871.18     31.28 o
  -9   6  17       68.08       83.85     17.36 o
  -8   6  17     1280.81     1357.16     31.36 o
  -7   6  17      225.45      237.47     16.60 o
  -6   6  17     1149.80     1161.37     44.06 o
  -5   6  17       53.57       80.70     15.99 o
  -4   6  17     2315.42     2427.00     21.66 o
  -3   6  17        5.61      -17.32     17.46 o
  -2   6  17     2726.46     2783.55    110.34 o
  -1   6  17      440.60      457.29     27.34 o
   0   6  17     2201.65     2180.91     28.57 o
   1   6  17      140.17      168.08     13.81 o
   2   6  17     2115.09     2146.34     97.97 o
   3   6  17       12.29       28.77     12.35 o
   4   6  17      198.05      162.15     15.84 o
  -9   7  17       76.39       56.95     17.50 o
  -8   7  17      577.96      578.84     25.54 o
  -7   7  17       61.57       91.25     16.08 o
  -6   7  17     1622.20     1632.88     30.30 o
  -5   7  17      212.99      219.98     16.36 o
  -4   7  17     1098.07     1079.40     23.94 o
  -3   7  17      276.91      255.76     27.49 o
  -2   7  17     1912.12     1947.16    147.93 o
  -1   7  17      781.48      754.70     28.43 o
   0   7  17     2345.75     2306.16     20.10 o
   1   7  17      105.76       92.55     14.92 o
   2   7  17      625.21      567.42     25.74 o
  -9   8  17      138.94      129.32     25.72 o
  -8   8  17      145.66      152.16     22.44 o
  -7   8  17      197.50      237.38     23.06 o
  -6   8  17      210.59      235.68     28.32 o
  -5   8  17      574.59      638.99     23.96 o
  -4   8  17      514.74      572.27     28.02 o
  -3   8  17      451.10      446.37     18.21 o
  -2   8  17      610.00      636.46     21.85 o
  -1   8  17      708.38      694.31     20.88 o
   0   8  17      510.17      491.36     21.88 o
   1   8  17       88.75       87.46     12.73 o
  -7   9  17      676.14      606.41     29.53 o
  -6   9  17       23.86       32.08     16.52 o
  -5   9  17      666.12      650.95     20.87 o
  -4   9  17      189.59      197.28     19.67 o
  -3   9  17     1321.23     1162.48    117.25 o
  -2   9  17        3.42       -3.13     14.41 o
  -1   9  17      252.74      205.14     16.14 o
   1 -11  18      275.84      260.69     15.87 o
   2 -11  18      127.27      156.91     12.73 o
   3 -11  18      888.22      789.51     27.36 o
   4 -11  18       36.76       42.27     14.69 o
   5 -11  18     1920.25     1855.10    122.11 o
   6 -11  18       12.29       35.40     16.68 o
   7 -11  18      400.09      383.86     18.28 o
  -1 -10  18      144.39      124.67     27.87 o
   0 -10  18      270.06      267.06     19.14 o
   1 -10  18      325.70      337.54     12.65 o
   2 -10  18        6.78       10.09     11.91 o
   3 -10  18     2325.31     2427.34     17.46 o
   4 -10  18        7.94        1.64     19.57 o
   5 -10  18      453.50      480.50     19.05 o
   6 -10  18       12.06       31.52     17.46 o
   7 -10  18      282.53      282.04     18.78 o
   8 -10  18      180.09      165.25     21.22 o
  -2  -9  18      467.93      428.33     14.62 o
  -1  -9  18       57.83       76.06     15.84 o
   0  -9  18      759.56      841.91     17.68 o
   1  -9  18      616.87      639.66     17.18 o
   2  -9  18      475.81      465.43     15.05 o
   3  -9  18     1925.52     2052.84     16.89 o
   4  -9  18      218.28      252.49     26.63 o
   5  -9  18       25.68       38.25     16.52 o
   6  -9  18      378.68      414.81     18.20 o
   7  -9  18      457.60      439.97     49.89 o
   8  -9  18      463.88      518.35     39.79 o
   9  -9  18      338.41      332.12     69.71 o
  -4  -8  18      862.27      761.10     81.94 o
  -3  -8  18        7.75       -7.25     15.12 o
  -2  -8  18      334.92      345.79     15.95 o
  -1  -8  18      136.04      111.19     14.97 o
   0  -8  18     1162.12     1228.45     31.82 o
   1  -8  18     1433.25     1495.67     19.73 o
   2  -8  18     1231.90     1287.50     34.28 o
   3  -8  18       11.78       14.90     13.23 o
   4  -8  18      982.54     1059.77     41.41 o
   5  -8  18       49.73       61.17     15.57 o
   6  -8  18      865.59      870.17     29.19 o
   7  -8  18      158.48      199.63     19.11 o
   8  -8  18      490.20      497.45     55.89 o
   9  -8  18      372.28      332.58     26.10 o
  -5  -7  18        1.13      -12.98     16.84 o
  -4  -7  18      497.94      517.55     17.55 o
  -3  -7  18        8.56       37.89     24.60 o
  -2  -7  18      771.77      772.36     16.90 o
  -1  -7  18        1.76      -15.23     15.45 o
   0  -7  18     2042.78     2166.54     23.69 o
   1  -7  18       98.26      142.37     15.85 o
   2  -7  18     1433.67     1454.17     17.08 o
   3  -7  18      156.81      169.14     14.63 o
   4  -7  18     1397.81     1453.50     37.53 o
   5  -7  18      260.38      294.58     15.63 o
   6  -7  18     1404.97     1517.36    115.96 o
   7  -7  18       36.80       73.39     18.57 o
   8  -7  18      467.28      489.80     44.80 o
   9  -7  18        4.31       29.71     23.57 o
  10  -7  18      681.70      588.51     37.66 o
  -6  -6  18      954.48      930.35     25.82 o
  -5  -6  18      101.17       85.66     16.14 o
  -4  -6  18       85.93       84.09     28.55 o
  -3  -6  18       34.46       54.84     15.02 o
  -2  -6  18     3133.58     3129.26     25.74 o
  -1  -6  18      272.94      280.43     15.98 o
   0  -6  18     1691.32     1786.88     18.31 o
   1  -6  18     1502.08     1589.24     28.40 o
   2  -6  18     3488.41     3592.67     71.47 o
   3  -6  18     1051.14     1066.86     24.15 o
   4  -6  18     1659.09     1734.65     20.50 o
   5  -6  18       14.50       54.88     18.68 o
   6  -6  18      569.57      653.17     59.61 o
   7  -6  18      335.16      361.36     61.05 o
   8  -6  18      431.39      408.54     24.08 o
   9  -6  18      329.44      281.76     25.51 o
  10  -6  18      447.42      432.97     34.05 o
  -6  -5  18      306.98      305.16     19.06 o
  -5  -5  18       80.11       71.62     15.53 o
  -4  -5  18      448.24      459.05     16.86 o
  -3  -5  18     1851.87     1854.01     20.45 o
  -2  -5  18     3326.37     3388.93     23.08 o
  -1  -5  18     1842.55     1852.58     36.91 o
   0  -5  18     1729.02     1888.51     46.02 o
   1  -5  18     1410.31     1481.32     83.38 o
   2  -5  18     2245.56     2357.85     59.89 o
   3  -5  18      464.35      462.85     18.02 o
   4  -5  18     1505.80     1585.78     57.33 o
   5  -5  18     1556.95     1586.73     84.97 o
   6  -5  18       55.26       49.74     21.41 o
   7  -5  18     1829.86     1895.72    311.65 o
   8  -5  18     1619.27     1562.97    141.55 o
   9  -5  18      713.46      674.66     24.72 o
  10  -5  18      138.82      120.06     19.30 o
  -7  -4  18       85.12       97.15     23.77 o
  -6  -4  18       17.45       23.06     21.03 o
  -5  -4  18      283.91      279.67     16.38 o
  -4  -4  18     1692.77     1751.10     29.24 o
  -3  -4  18     2736.22     2778.40    109.96 o
  -2  -4  18     2240.43     2240.75     40.85 o
  -1  -4  18     2175.22     2190.16     37.06 o
   0  -4  18     3878.75     4227.11    129.70 o
   1  -4  18     3714.62     3787.96    211.71 o
   2  -4  18      983.90      949.69     29.68 o
   3  -4  18     1397.10     1325.45     66.97 o
   4  -4  18      117.84      117.61     19.84 o
   5  -4  18     3836.68     3797.31    596.18 o
   6  -4  18      170.73      146.63     21.09 o
   7  -4  18     2041.90     2045.01    286.13 o
   8  -4  18      655.36      690.87     54.27 o
   9  -4  18      349.44      350.08     18.51 o
  -8  -3  18       42.20       55.45     17.49 o
  -7  -3  18      647.89      554.29     35.01 o
  -6  -3  18       57.68       87.96     41.23 o
  -5  -3  18     1812.83     1705.74     21.15 o
  -4  -3  18      229.57      201.70     17.13 o
  -3  -3  18     4386.98     4583.75     57.18 o
  -2  -3  18      574.82      614.49     19.04 o
  -1  -3  18     2134.88     2348.04    120.06 o
   0  -3  18      380.38      402.24     20.62 o
   1  -3  18     3284.91     3094.31    126.51 o
   2  -3  18      110.90       84.72     18.41 o
   3  -3  18     2634.80     2727.13    311.87 o
   4  -3  18      180.86      252.44     53.54 o
   5  -3  18     6986.26     7510.97    847.54 o
   6  -3  18      942.02      901.77     42.62 o
   7  -3  18     2998.04     2954.81     91.43 o
   8  -3  18        2.28       -4.87     22.78 o
   9  -3  18      153.06      150.99     18.66 o
  -8  -2  18       25.75       36.79     17.39 o
  -7  -2  18     1040.74     1073.18     22.48 o
  -6  -2  18        4.20       23.70     16.56 o
  -5  -2  18     1412.90     1523.86     20.39 o
  -4  -2  18      113.33      124.30     14.83 o
  -3  -2  18     2355.97     2619.09     25.35 o
  -2  -2  18       39.33       63.71     19.31 o
  -1  -2  18     6254.52     6492.42    215.51 o
   0  -2  18      262.63      251.64     38.20 o
   1  -2  18     3251.59     3042.12     96.85 o
   2  -2  18       16.86       13.38     18.47 o
   3  -2  18     4467.90     4798.35    299.65 o
   4  -2  18      114.06      164.84     20.86 o
   5  -2  18     4816.42     5653.42    390.47 o
   6  -2  18       13.54       28.32     15.49 o
   7  -2  18     1343.74     1381.22     81.78 o
   8  -2  18      267.27      249.54     18.16 o
   9  -2  18      281.81      279.24     18.89 o
  -9  -1  18      636.09      696.46     20.73 o
  -8  -1  18      319.99      322.31     19.91 o
  -7  -1  18      774.85      817.50     20.13 o
  -6  -1  18      112.73      139.90     18.30 o
  -5  -1  18     2919.85     3126.64    100.84 o
  -4  -1  18      585.01      571.48     15.99 o
  -3  -1  18     2187.24     2294.67     26.65 o
  -2  -1  18     1261.76     1203.74     32.58 o
  -1  -1  18     3810.54     3611.30    235.10 o
   0  -1  18      187.08      171.34     25.59 o
   1  -1  18      826.98      928.84     57.71 o
   2  -1  18      118.11      166.37     49.59 o
   3  -1  18     5082.99     5624.73    106.77 o
   4  -1  18     1130.76     1161.18     47.84 o
   5  -1  18     2930.34     3302.99     51.94 o
   6  -1  18      421.29      419.07     16.76 o
   7  -1  18      203.77      211.00     18.28 o
   8  -1  18      291.00      267.18     19.45 o
   9  -1  18      680.95      657.22     19.98 o
  -9   0  18      324.99      350.39     20.73 o
  -8   0  18      775.80      798.67     21.30 o
  -7   0  18       28.42       41.53     18.32 o
  -6   0  18      153.24      167.82     18.24 o
  -5   0  18      524.69      559.42     21.45 o
  -4   0  18     4673.12     4776.42    277.32 o
  -3   0  18     1586.24     1582.20     55.36 o
  -2   0  18     4116.17     3955.32    184.38 o
  -1   0  18      402.38      390.76     19.37 o
   0   0  18      106.52      113.87     17.47 o
   1   0  18     1451.62     1537.94     21.23 o
   2   0  18     2421.04     2472.51     93.18 o
   3   0  18      941.79      994.04     41.61 o
   4   0  18     3697.42     3472.96     85.20 o
   5   0  18      568.43      589.78     18.20 o
   6   0  18      761.63      728.24     34.32 o
   7   0  18      231.16      235.53     17.89 o
   8   0  18      440.42      440.79     19.02 o
  -9   1  18       69.07       51.01     19.53 o
  -8   1  18     1217.59     1172.73     26.36 o
  -7   1  18      472.15      495.46     22.82 o
  -6   1  18     4143.13     4425.95     75.86 o
  -5   1  18       81.40      121.98     22.72 o
  -4   1  18     5120.74     5340.34    271.93 o
  -3   1  18      800.69      818.11     42.45 o
  -2   1  18     1611.99     1651.14     60.56 o
  -1   1  18        2.55       42.75     16.37 o
   0   1  18     1344.56     1413.25     48.22 o
   1   1  18      327.51      367.26     21.85 o
   2   1  18     8939.53     8818.06    400.42 o
   3   1  18        2.72       10.33     20.76 o
   4   1  18     1298.10     1370.43     45.33 o
   5   1  18        0.90       12.58     17.43 o
   6   1  18      586.07      578.99     17.30 o
   7   1  18      227.22      210.50     26.65 o
 -10   2  18      519.15      482.28     26.96 o
  -9   2  18       24.30        0.73     21.69 o
  -8   2  18      780.93      791.96     22.34 o
  -7   2  18        2.96       10.84     38.88 o
  -6   2  18     7486.36     8309.47    501.19 o
  -5   2  18      144.95      169.74     22.60 o
  -4   2  18     2126.65     2156.91     56.23 o
  -3   2  18       36.35       78.10     16.85 o
  -2   2  18      253.30      313.99     50.70 o
  -1   2  18      234.46      225.38     16.03 o
   0   2  18     6487.07     6741.74    394.27 o
   1   2  18     1070.86     1130.18     61.89 o
   2   2  18     4285.71     4336.14     42.68 o
   3   2  18      187.70      168.62     20.96 o
   4   2  18      646.07      661.11     29.92 o
   5   2  18       47.58       53.01     13.37 o
   6   2  18      572.12      508.89     17.51 o
   7   2  18        5.75       22.35     18.09 o
 -10   3  18      672.62      639.54     23.61 o
  -9   3  18       47.56       71.44     21.95 o
  -8   3  18     2258.33     2490.05    103.58 o
  -7   3  18      781.06      895.80     26.43 o
  -6   3  18     3009.83     3314.69     45.06 o
  -5   3  18      196.56      213.59     16.86 o
  -4   3  18     1637.82     1653.90     33.80 o
  -3   3  18      887.40      960.87     46.13 o
  -2   3  18     2669.78     2793.24     28.90 o
  -1   3  18     4986.41     5155.13    143.98 o
   0   3  18     8534.14     8647.97    117.70 o
   1   3  18     1864.35     1909.74     77.38 o
   2   3  18      799.52      790.70     35.46 o
   3   3  18      486.95      484.23     23.69 o
   4   3  18      466.14      451.04     23.48 o
   5   3  18      345.18      331.27     25.88 o
   6   3  18      280.85      276.75     26.28 o
 -10   4  18      416.77      437.29     19.54 o
  -9   4  18      397.47      377.53     19.06 o
  -8   4  18     1328.27     1421.46     48.66 o
  -7   4  18     2272.10     2315.43     50.20 o
  -6   4  18      510.60      529.52     17.89 o
  -5   4  18      351.60      361.05     16.74 o
  -4   4  18     1634.57     1731.35     45.13 o
  -3   4  18     3177.49     3276.16     23.22 o
  -2   4  18     2465.45     2579.97     24.47 o
  -1   4  18     4655.82     4595.21     60.37 o
   0   4  18      723.04      734.11     85.66 o
   1   4  18     1838.46     1775.19     21.91 o
   2   4  18      230.56      218.03     20.62 o
   3   4  18     1439.03     1520.66     19.21 o
   4   4  18      259.56      234.25     13.69 o
   5   4  18      931.69      878.64     18.54 o
 -10   5  18      183.62      208.48     17.81 o
  -9   5  18      924.75      948.11     21.32 o
  -8   5  18      113.27      162.94     19.40 o
  -7   5  18     1396.14     1360.63     26.42 o
  -6   5  18      544.24      545.66     17.59 o
  -5   5  18     1120.23     1159.08     49.93 o
  -4   5  18     1545.91     1586.97     77.17 o
  -3   5  18     5357.56     5103.37     82.57 o
  -2   5  18     1100.54     1136.56     22.71 o
  -1   5  18     2486.34     2399.50     60.83 o
   0   5  18        0.66       18.34     17.02 o
   1   5  18     2081.06     2056.61     19.48 o
   2   5  18       81.47      101.29     15.18 o
   3   5  18     2187.38     2257.76     68.09 o
   4   5  18       26.38       29.58     12.92 o
  -9   6  18     1296.02     1299.50     24.21 o
  -8   6  18       20.22       31.71     18.42 o
  -7   6  18      669.33      683.14     19.27 o
  -6   6  18      243.70      267.12     17.80 o
  -5   6  18     2449.89     2529.48    111.72 o
  -4   6  18       70.28       57.87     16.13 o
  -3   6  18     1347.86     1328.06     22.68 o
  -2   6  18      164.64      158.04     19.10 o
  -1   6  18     2173.97     2164.52     33.87 o
   0   6  18      245.31      206.01     15.29 o
   1   6  18     2444.41     2363.42     68.96 o
   2   6  18        5.75       28.81     15.08 o
   3   6  18     1533.11     1380.91     46.01 o
  -9   7  18      844.57      811.25     60.02 o
  -8   7  18       32.83       34.42     17.37 o
  -7   7  18      652.90      684.18     18.80 o
  -6   7  18       19.56       16.02     17.63 o
  -5   7  18     1650.72     1775.20     42.15 o
  -4   7  18      428.55      450.09     17.84 o
  -3   7  18     1505.86     1565.07     35.08 o
  -2   7  18      651.98      721.93     19.05 o
  -1   7  18     1386.16     1489.61     56.35 o
   0   7  18      240.85      234.98     18.12 o
   1   7  18     1777.79     1729.86    127.33 o
   2   7  18       85.07       98.57     14.08 o
  -8   8  18      154.09      161.53     22.06 o
  -7   8  18      337.82      332.92     22.52 o
  -6   8  18      842.01      854.35     79.66 o
  -5   8  18       57.59       65.35     16.10 o
  -4   8  18      862.95      812.21     40.78 o
  -3   8  18      692.71      634.83     66.60 o
  -2   8  18     1009.74      902.73     38.80 o
  -1   8  18      299.19      274.74     21.80 o
   0   8  18      173.42      150.05     18.08 o
  -7   9  18       13.26       38.04     16.59 o
  -6   9  18     1227.60     1172.23     66.53 o
  -5   9  18       47.26       75.82     19.59 o
  -4   9  18     1183.72     1005.43     26.12 o
  -3   9  18       49.04       61.57     18.25 o
  -2   9  18      762.51      706.51     21.79 o
   2 -11  19      279.11      252.98     20.86 o
   3 -11  19       31.41       31.40     16.96 o
   4 -11  19     1126.14     1089.45     33.05 o
   5 -11  19       45.40       65.82     22.60 o
   6 -11  19      687.24      605.20     20.98 o
  -1 -10  19       59.76       74.66     16.32 o
   0 -10  19      144.44      144.13     36.83 o
   1 -10  19      287.67      269.69     15.10 o
   2 -10  19     1010.37     1003.90     14.96 o
   3 -10  19       10.31       23.95     13.12 o
   4 -10  19     1917.11     1758.09     24.95 o
   5 -10  19        8.06       25.72     15.87 o
   6 -10  19      163.53      164.10     15.68 o
   7 -10  19       36.12       35.96     18.12 o
   8 -10  19      378.53      351.08     30.98 o
  -2  -9  19       18.58       31.94     19.29 o
  -1  -9  19      260.96      238.80     16.37 o
   0  -9  19      418.93      414.95     17.13 o
   1  -9  19      464.20      428.76     13.57 o
   2  -9  19     1740.49     1716.17     18.34 o
   3  -9  19      195.59      205.88     14.95 o
   4  -9  19      379.17      399.08     14.58 o
   5  -9  19      135.65      118.94     15.06 o
   6  -9  19       21.33       53.01     18.93 o
   7  -9  19      468.75      477.71     34.55 o
   8  -9  19      402.70      402.22     30.60 o
  -3  -8  19      712.83      689.43     43.51 o
  -2  -8  19       47.46       42.21     15.45 o
  -1  -8  19     1112.12     1117.91     18.62 o
   0  -8  19      841.68      857.14     24.38 o
   1  -8  19     1996.88     2030.75     75.63 o
   2  -8  19     2018.84     1960.64     38.04 o
   3  -8  19      828.32      894.31     16.62 o
   4  -8  19        7.48       24.35     15.65 o
   5  -8  19      598.20      598.62     17.39 o
   6  -8  19      379.02      415.32     21.07 o
   7  -8  19     1380.92     1489.67    126.51 o
   8  -8  19      156.13      214.26     19.81 o
   9  -8  19      641.29      648.36     97.28 o
  -4  -7  19        1.44       26.53     15.78 o
  -3  -7  19      330.26      310.28     16.17 o
  -2  -7  19      380.29      401.43     13.80 o
  -1  -7  19     2453.62     2461.66     31.13 o
   0  -7  19      129.77      163.04     24.38 o
   1  -7  19     1442.59     1473.47     19.75 o
   2  -7  19       13.27       22.29     20.52 o
   3  -7  19      860.53      878.17     33.73 o
   4  -7  19       98.85      103.73     16.45 o
   5  -7  19     1399.23     1362.59     37.90 o
   6  -7  19       83.61      115.52     23.02 o
   7  -7  19     1037.02     1116.41    122.64 o
   8  -7  19        7.79       24.64     29.62 o
   9  -7  19      684.27      686.15     72.67 o
  -5  -6  19      624.97      621.60     40.47 o
  -4  -6  19        3.45       -5.33     12.52 o
  -3  -6  19     1099.18     1049.83     41.46 o
  -2  -6  19        3.62        8.66     15.50 o
  -1  -6  19     6401.91     6469.86     71.15 o
   0  -6  19        8.09       11.81     13.14 o
   1  -6  19     1916.98     1947.79     21.84 o
   2  -6  19      551.89      540.80     25.30 o
   3  -6  19     1815.60     1957.14     47.09 o
   4  -6  19       28.04       34.18     16.74 o
   5  -6  19     3179.76     3296.68    107.15 o
   6  -6  19      653.78      690.25     61.59 o
   7  -6  19      456.71      496.74     31.74 o
   8  -6  19      134.39      155.44     23.57 o
   9  -6  19      720.69      651.52     46.25 o
  -6  -5  19       13.46       28.74     16.15 o
  -5  -5  19       97.42       96.52     19.06 o
  -4  -5  19       61.79       91.83     15.83 o
  -3  -5  19     2573.55     2553.35     22.12 o
  -2  -5  19     1387.44     1329.71     17.32 o
  -1  -5  19     3767.59     4083.33     97.05 o
   0  -5  19      628.81      682.62     21.49 o
   1  -5  19     3168.13     3396.87     88.09 o
   2  -5  19     1481.29     1544.73     47.72 o
   3  -5  19     1403.95     1493.65     30.17 o
   4  -5  19     1195.16     1216.98     21.16 o
   5  -5  19     1241.53     1254.73    165.70 o
   6  -5  19     1585.17     1489.25    212.24 o
   7  -5  19      462.57      484.28     91.12 o
   8  -5  19     1201.40     1226.68    214.30 o
   9  -5  19      517.13      333.80    195.92 o
  -7  -4  19      213.46      223.82     25.74 o
  -6  -4  19      116.43       88.66     16.31 o
  -5  -4  19      104.87      107.79     15.97 o
  -4  -4  19     1397.58     1487.21     33.79 o
  -3  -4  19     2809.95     2749.29     19.70 o
  -2  -4  19     2306.33     2313.86     22.38 o
  -1  -4  19     1794.98     1892.00     85.43 o
   0  -4  19      172.70      178.84     16.48 o
   1  -4  19     2943.69     3158.18     81.25 o
   2  -4  19     1594.51     1660.27     21.86 o
   3  -4  19     1127.14     1140.10     59.03 o
   4  -4  19     4958.08     4760.09    680.47 o
   5  -4  19       71.60      103.62     19.39 o
   6  -4  19     3766.51     3812.28    307.87 o
   7  -4  19     1485.46     1393.83    211.56 o
   8  -4  19     1734.36     1752.88    186.65 o
   9  -4  19      173.40      160.43     19.15 o
  -8  -3  19       59.95       68.75     18.05 o
  -7  -3  19        2.59       10.75     16.56 o
  -6  -3  19     1254.25     1275.53     61.74 o
  -5  -3  19      263.42      258.02     17.29 o
  -4  -3  19     3110.80     3363.13     38.35 o
  -3  -3  19      632.56      725.32     19.31 o
  -2  -3  19     2422.17     2686.83     24.56 o
  -1  -3  19      810.85      824.80     18.46 o
   0  -3  19     2413.14     2415.62    103.96 o
   1  -3  19       74.66       18.59     21.01 o
   2  -3  19     1162.75     1093.68     79.00 o
   3  -3  19      257.20      253.30     26.73 o
   4  -3  19     4526.71     4570.08    433.30 o
   5  -3  19        0.71       44.56     20.31 o
   6  -3  19     4695.63     4753.40    289.03 o
   7  -3  19      472.85      524.25     46.55 o
   8  -3  19     1344.64     1332.70     35.54 o
   9  -3  19       27.88       30.98     18.54 o
  -8  -2  19      467.43      433.58     32.35 o
  -7  -2  19      201.17      235.02     61.05 o
  -6  -2  19     2502.29     2515.52     45.94 o
  -5  -2  19       31.69       26.86     20.88 o
  -4  -2  19     3498.26     3648.33     84.52 o
  -3  -2  19       11.78       37.38     30.45 o
  -2  -2  19     1328.49     1322.59     23.77 o
  -1  -2  19       16.44       15.82     20.51 o
   0  -2  19     5987.89     5717.00    588.29 o
   1  -2  19     1238.66     1236.42     41.45 o
   2  -2  19     3258.72     3169.48    165.92 o
   3  -2  19      260.67      239.14     19.48 o
   4  -2  19     7995.79     8647.07    504.98 o
   5  -2  19       21.27       18.24     21.96 o
   6  -2  19     3048.58     3152.50    140.59 o
   7  -2  19       13.86       22.49     20.41 o
   8  -2  19      400.31      341.54     19.22 o
   9  -2  19      126.21      127.88     18.59 o
  -8  -1  19     1098.56     1059.88     23.50 o
  -7  -1  19      451.72      499.67     19.88 o
  -6  -1  19     1377.30     1473.99     43.89 o
  -5  -1  19      125.65      129.97     28.78 o
  -4  -1  19     1830.76     1913.79     22.66 o
  -3  -1  19     1140.29     1210.70     52.62 o
  -2  -1  19     3231.96     3101.29    159.16 o
  -1  -1  19     2290.86     2116.38    194.48 o
   0  -1  19     1247.02     1322.18     70.70 o
   1  -1  19      149.81      168.07     18.68 o
   2  -1  19     3608.54     3829.38    118.92 o
   3  -1  19     1859.36     1882.55    100.47 o
   4  -1  19     3091.95     3527.96    190.68 o
   5  -1  19      826.67      835.35     67.74 o
   6  -1  19     1107.51     1167.61     75.10 o
   7  -1  19      499.93      507.87     33.87 o
   8  -1  19      123.35      122.32     20.30 o
  -9   0  19      596.77      587.75     48.14 o
  -8   0  19      577.78      614.57     21.13 o
  -7   0  19     1381.35     1431.28     44.35 o
  -6   0  19     1194.06     1277.54     24.11 o
  -5   0  19     2168.37     2325.36     92.34 o
  -4   0  19      348.05      295.35     22.98 o
  -3   0  19     4156.84     4171.85    106.77 o
  -2   0  19     2192.02     2221.77    101.15 o
  -1   0  19     3002.41     2996.61     42.13 o
   0   0  19      258.94      284.06     15.92 o
   1   0  19     1796.91     1924.96     26.81 o
   2   0  19     3567.06     3928.42    103.20 o
   3   0  19     5338.60     5782.35    313.39 o
   4   0  19      323.19      311.99     22.23 o
   5   0  19      698.32      781.53     62.50 o
   6   0  19      125.20      112.97     19.40 o
   7   0  19      595.91      582.09     21.30 o
   8   0  19      312.78      266.51     19.39 o
  -9   1  19      947.87      971.01     86.57 o
  -8   1  19       77.59       70.05     20.11 o
  -7   1  19     2180.47     2348.89     44.35 o
  -6   1  19      718.25      822.08     68.50 o
  -5   1  19     7917.14     8431.35    337.47 o
  -4   1  19      449.60      393.09     18.77 o
  -3   1  19     4934.09     4989.25    222.72 o
  -2   1  19      229.78      243.28     23.58 o
  -1   1  19     2423.20     2519.82     52.46 o
   0   1  19       25.53       47.10     16.67 o
   1   1  19     5210.50     5373.05    222.27 o
   2   1  19       14.33       48.09     22.57 o
   3   1  19     4252.81     4239.43    202.15 o
   4   1  19        2.52        3.84     15.62 o
   5   1  19      950.14      847.46     35.23 o
   6   1  19       15.30       45.38     19.06 o
   7   1  19      720.76      679.23     27.72 o
  -9   2  19     1124.87     1095.52     67.43 o
  -8   2  19       34.15       49.28     21.89 o
  -7   2  19     3142.41     3377.02    119.15 o
  -6   2  19       11.68       33.60     22.63 o
  -5   2  19     4800.81     5089.98    136.00 o
  -4   2  19      221.91      239.04     16.32 o
  -3   2  19     2015.31     2057.90     20.06 o
  -2   2  19      124.22      132.33     17.30 o
  -1   2  19     4772.47     5172.75    124.55 o
   0   2  19     1474.79     1624.14    124.54 o
   1   2  19    10552.32    10364.06    297.22 o
   2   2  19     1292.19     1337.31     25.67 o
   3   2  19      956.53     1110.62     70.17 o
   4   2  19      125.83      105.25     26.88 o
   5   2  19      811.75      787.10     16.44 o
   6   2  19      114.77      131.36     17.79 o
  -9   3  19     1017.59     1057.03     26.10 o
  -8   3  19      103.22      127.16     25.44 o
  -7   3  19     4218.12     4498.27    163.39 o
  -6   3  19      690.66      781.43     20.16 o
  -5   3  19     1458.30     1521.68     56.86 o
  -4   3  19       24.86       52.17     16.04 o
  -3   3  19     2565.74     2802.40     34.01 o
  -2   3  19     2022.03     2067.87     51.38 o
  -1   3  19     3047.76     3018.50    158.63 o
   0   3  19     2803.78     2728.76     32.50 o
   1   3  19     5303.04     5157.73    202.75 o
   2   3  19     1266.10     1326.95     22.17 o
   3   3  19      665.55      610.23     28.10 o
   4   3  19      554.28      570.07     16.03 o
   5   3  19      331.38      314.25     14.73 o
   6   3  19      545.82      546.95     36.13 o
  -9   4  19      906.88      889.39     34.87 o
  -8   4  19      579.12      602.47     19.79 o
  -7   4  19      787.22      835.55     19.51 o
  -6   4  19      848.93      906.15     19.67 o
  -5   4  19      351.77      381.26     18.14 o
  -4   4  19      746.20      781.67     19.14 o
  -3   4  19     1937.65     2028.13     50.26 o
  -2   4  19     5245.91     5221.15     42.78 o
  -1   4  19     2102.35     2145.24     58.02 o
   0   4  19     3006.09     2955.13     72.75 o
   1   4  19      315.11      395.66     42.30 o
   2   4  19     1042.74     1007.99     28.40 o
   3   4  19      520.70      534.64     17.78 o
   4   4  19     1841.39     1859.50     28.61 o
   5   4  19       56.72       50.15     17.11 o
  -9   5  19      325.31      325.20     18.50 o
  -8   5  19     1230.89     1226.43     50.95 o
  -7   5  19       22.87       35.22     16.47 o
  -6   5  19      603.13      618.54     18.03 o
  -5   5  19      430.97      458.72     17.32 o
  -4   5  19     3207.68     3135.97    111.78 o
  -3   5  19      146.89      147.94     17.75 o
  -2   5  19     3772.06     3803.11     57.26 o
  -1   5  19      214.89      222.94     19.51 o
   0   5  19     2324.90     2411.32     59.99 o
   1   5  19        0.76       27.94     24.45 o
   2   5  19     1323.36     1385.69     28.03 o
   3   5  19       25.32       15.98     11.75 o
   4   5  19     1678.58     1449.83     67.66 o
  -9   6  19       52.77       43.93     18.81 o
  -8   6  19      824.61      794.00     37.23 o
  -7   6  19       15.55       21.91     17.55 o
  -6   6  19      685.09      678.19     18.11 o
  -5   6  19        2.85       -0.52     16.30 o
  -4   6  19     3210.88     3239.03     69.45 o
  -3   6  19      133.91      109.35     24.83 o
  -2   6  19     1578.37     1586.51    132.89 o
  -1   6  19      247.99      205.79     26.73 o
   0   6  19      998.39      947.96     19.49 o
   1   6  19       38.42       32.64     15.22 o
   2   6  19     1955.11     1740.22     60.92 o
   3   6  19      125.71      115.33     14.61 o
  -8   7  19      616.37      617.19     45.10 o
  -7   7  19      197.65      167.41     18.15 o
  -6   7  19      892.49      937.89     53.14 o
  -5   7  19      688.53      718.82     37.16 o
  -4   7  19     1124.25     1030.48     20.67 o
  -3   7  19     1043.58      987.03     33.11 o
  -2   7  19     1132.09     1049.79     82.54 o
  -1   7  19      512.04      511.59     37.59 o
   0   7  19      838.41      768.83     36.86 o
   1   7  19      266.16      218.39     16.93 o
  -7   8  19      627.24      599.14     53.84 o
  -6   8  19      300.40      358.25     48.90 o
  -5   8  19     1607.78     1446.84     70.07 o
  -4   8  19       70.22       62.63     15.86 o
  -3   8  19      946.26      865.53     54.22 o
  -2   8  19      220.29      199.52     18.50 o
  -1   8  19      530.33      465.29     32.50 o
   0   8  19      335.66      280.30     26.58 o
  -5   9  19     1486.57     1129.33     92.57 o
  -4   9  19       48.75       44.37     33.11 o
   3 -11  20      395.70      351.76     24.34 o
   4 -11  20      143.17      129.12     19.40 o
   5 -11  20      921.20      831.13     44.66 o
   0 -10  20       35.22       54.29     16.69 o
   1 -10  20      504.65      467.95     16.50 o
   2 -10  20      169.10      182.53     12.89 o
   3 -10  20     1390.27     1328.13     36.85 o
   4 -10  20        8.45       23.25     15.10 o
   5 -10  20      697.53      699.55     23.34 o
   6 -10  20      126.83      146.32     16.27 o
   7 -10  20      279.32      278.87     21.53 o
  -2  -9  20      273.56      232.33     16.64 o
  -1  -9  20      119.57      125.04     16.52 o
   0  -9  20      555.43      504.49     33.94 o
   1  -9  20     1242.13     1216.67     46.11 o
   2  -9  20      483.87      494.88     18.92 o
   3  -9  20     1910.04     1946.72     39.45 o
   4  -9  20      508.64      532.18     14.87 o
   5  -9  20       53.53       66.32     15.41 o
   6  -9  20      584.15      576.24     19.34 o
   7  -9  20      487.59      477.72     22.69 o
   8  -9  20      589.21      620.97     24.69 o
  -3  -8  20       54.71       56.31     16.48 o
  -2  -8  20      624.95      551.71     21.41 o
  -1  -8  20      982.68      964.66     63.56 o
   0  -8  20     2169.12     2289.82     71.68 o
   1  -8  20     1263.20     1344.07     20.21 o
   2  -8  20     1368.49     1378.21     47.53 o
   3  -8  20      299.57      331.53     24.48 o
   4  -8  20      866.05      815.58     20.05 o
   5  -8  20       13.53       28.56     14.10 o
   6  -8  20     1408.66     1434.06     51.70 o
   7  -8  20      522.87      567.88     51.49 o
   8  -8  20      890.44      905.50     99.25 o
  -4  -7  20      987.40      908.36     17.22 o
  -3  -7  20       29.38       40.43     15.81 o
  -2  -7  20     1204.28     1213.86     28.48 o
  -1  -7  20     1511.21     1480.52     62.19 o
   0  -7  20     3740.76     3817.42     80.42 o
   1  -7  20      582.09      658.56     17.62 o
   2  -7  20     1607.12     1694.96     40.41 o
   3  -7  20      183.03      210.34     15.82 o
   4  -7  20     2648.14     2762.94     35.23 o
   5  -7  20        0.15       14.29     17.09 o
   6  -7  20     3790.56     3914.33    198.96 o
   7  -7  20       19.04       42.28     19.79 o
   8  -7  20      870.49      952.72    146.56 o
   9  -7  20        0.33        1.79     26.49 o
  -5  -6  20        5.91        2.89     16.13 o
  -4  -6  20      587.22      497.49     16.17 o
  -3  -6  20       90.15      112.38     18.07 o
  -2  -6  20     3510.45     3506.71    101.76 o
  -1  -6  20       18.85       35.69     16.09 o
   0  -6  20     2963.61     3021.16     73.66 o
   1  -6  20      119.41      139.88     17.40 o
   2  -6  20     1523.35     1619.15     24.37 o
   3  -6  20      955.36      997.38     19.20 o
   4  -6  20     4219.72     4351.75     27.41 o
   5  -6  20      192.55      173.23     20.07 o
   6  -6  20     3011.25     3125.92    201.69 o
   7  -6  20      166.78      213.99     22.93 o
   8  -6  20      432.23      407.83     58.17 o
   9  -6  20      236.39      232.94     23.96 o
  -6  -5  20      667.15      538.65     39.41 o
  -5  -5  20       44.32       47.33     16.42 o
  -4  -5  20      637.31      605.48     25.59 o
  -3  -5  20       72.08      111.73     28.17 o
  -2  -5  20     4910.24     4802.94     35.08 o
  -1  -5  20      519.99      558.23     15.61 o
   0  -5  20     1737.07     1886.47     22.56 o
   1  -5  20      221.83      270.93     19.72 o
   2  -5  20     2406.17     2454.83     47.06 o
   3  -5  20      817.07      788.41     19.03 o
   4  -5  20     3711.12     3603.00    177.77 o
   5  -5  20     1393.51     1281.50    138.97 o
   6  -5  20     1164.65     1160.55    152.79 o
   7  -5  20     1242.95     1384.00    215.36 o
   8  -5  20      778.16      753.85     86.87 o
   9  -5  20      861.56      794.81     25.60 o
  -7  -4  20       29.58       46.89     17.42 o
  -6  -4  20      257.13      212.09     17.47 o
  -5  -4  20      562.57      624.12     18.34 o
  -4  -4  20      957.12      997.37     35.54 o
  -3  -4  20     2916.65     2977.19     26.50 o
  -2  -4  20     1247.47     1228.48     20.08 o
  -1  -4  20     2365.83     2448.95     81.10 o
   0  -4  20      795.81      909.63     19.97 o
   1  -4  20     2417.40     2386.21     77.76 o
   2  -4  20      822.55      749.32     24.99 o
   3  -4  20     1927.73     1702.52    121.28 o
   4  -4  20     1096.81     1048.19    120.74 o
   5  -4  20     3042.36     2942.76    340.28 o
   6  -4  20      177.18      142.25     17.81 o
   7  -4  20     2961.82     2955.10    343.01 o
   8  -4  20      957.04      945.70     64.32 o
   9  -4  20     1012.25      829.00     63.86 o
  -7  -3  20      265.05      250.33     28.10 o
  -6  -3  20        2.81       18.86     17.07 o
  -5  -3  20     2420.17     2487.90     58.47 o
  -4  -3  20      598.30      653.42     16.92 o
  -3  -3  20     2391.70     2444.38     22.14 o
  -2  -3  20      154.17      177.53     19.08 o
  -1  -3  20      950.92      992.43     19.23 o
   0  -3  20      110.17      149.31     21.16 o
   1  -3  20     3308.58     3098.41    291.83 o
   2  -3  20        4.04       -1.64     18.24 o
   3  -3  20     2621.11     2726.73    194.63 o
   4  -3  20        1.32        1.85     18.94 o
   5  -3  20     4815.62     5023.94    491.39 o
   6  -3  20      205.52      203.37     19.37 o
   7  -3  20     2052.35     2000.98    113.07 o
   8  -3  20      142.42       99.11     80.49 o
   9  -3  20      465.10      405.58     77.00 o
  -8  -2  20        2.75       27.36     18.89 o
  -7  -2  20     1835.57     1819.62     59.16 o
  -6  -2  20      377.89      419.99     19.88 o
  -5  -2  20     4337.00     4559.81    201.23 o
  -4  -2  20       20.62       49.46     19.23 o
  -3  -2  20     3103.00     3283.94     62.65 o
  -2  -2  20      305.34      285.16     17.24 o
  -1  -2  20     2967.96     2781.09    217.33 o
   0  -2  20     1248.49     1248.84    125.68 o
   1  -2  20     3364.41     3202.60     75.56 o
   2  -2  20      594.72      593.50     22.63 o
   3  -2  20     4904.58     5012.83    334.28 o
   4  -2  20     1527.07     1694.57    139.80 o
   5  -2  20     4682.76     5380.14    677.36 o
   6  -2  20        9.02       24.66     16.98 o
   7  -2  20      907.77      916.20     30.98 o
   8  -2  20      253.99      282.47     20.74 o
  -8  -1  20      285.13      273.78     20.90 o
  -7  -1  20     2620.97     2821.56     50.35 o
  -6  -1  20      890.39     1040.30     22.48 o
  -5  -1  20     2381.18     2530.77     26.01 o
  -4  -1  20      419.18      458.09     21.63 o
  -3  -1  20      845.29      894.51     27.11 o
  -2  -1  20     2033.12     2013.00    144.05 o
  -1  -1  20     3508.99     3417.88    183.39 o
   0  -1  20     3574.63     3563.87    237.30 o
   1  -1  20     1086.25     1110.01     60.75 o
   2  -1  20     1879.60     1907.95     57.41 o
   3  -1  20     5522.62     5944.30    159.24 o
   4  -1  20     1039.38     1148.94     51.49 o
   5  -1  20     1310.50     1447.23     27.21 o
   6  -1  20      149.53      152.85     17.48 o
   7  -1  20      149.16      108.89     32.50 o
   8  -1  20      513.12      460.95     21.89 o
  -9   0  20      555.23      565.11     37.29 o
  -8   0  20     1144.08     1181.31     24.01 o
  -7   0  20      895.89      954.84     58.09 o
  -6   0  20     1333.38     1388.03     87.18 o
  -5   0  20     1863.32     1902.34     96.67 o
  -4   0  20     3999.70     4222.77     40.25 o
  -3   0  20      389.34      372.62     22.18 o
  -2   0  20     5260.91     5154.93    167.29 o
  -1   0  20     1208.41     1125.29     51.57 o
   0   0  20     5540.13     5897.48    243.65 o
   1   0  20      645.90      706.57     34.78 o
   2   0  20     6271.62     7000.82    114.13 o
   3   0  20     1318.05     1515.03     95.91 o
   4   0  20     1945.48     1975.53     70.55 o
   5   0  20       63.39       95.38     16.12 o
   6   0  20      816.86      752.06     22.43 o
   7   0  20       23.31       32.89     20.14 o
  -9   1  20      215.06      215.79     26.83 o
  -8   1  20     1691.29     1657.92     29.09 o
  -7   1  20      187.79      237.20     22.16 o
  -6   1  20     2362.48     2549.26    124.99 o
  -5   1  20      474.89      461.24     27.19 o
  -4   1  20     5922.46     6037.35    231.84 o
  -3   1  20      835.22      794.28     45.26 o
  -2   1  20     5753.01     5981.73    190.37 o
  -1   1  20        7.17       -8.65     17.01 o
   0   1  20     4596.95     4872.87    134.18 o
   1   1  20      243.25      313.37     22.43 o
   2   1  20     6107.99     6947.36    536.19 o
   3   1  20      116.80      141.30     20.65 o
   4   1  20      601.02      579.61     22.18 o
   5   1  20      190.35      203.95     22.39 o
   6   1  20      737.45      720.14     60.07 o
   7   1  20       45.76       54.08     20.10 o
  -9   2  20        4.39       11.85     19.98 o
  -8   2  20     1361.35     1413.54     76.32 o
  -7   2  20       10.76        9.59     25.67 o
  -6   2  20     5240.34     5776.98    144.28 o
  -5   2  20       96.48      102.51     20.82 o
  -4   2  20     2139.31     2192.60     57.81 o
  -3   2  20      216.64      238.53     17.07 o
  -2   2  20     3734.20     3854.95     86.40 o
  -1   2  20      690.81      724.10     37.72 o
   0   2  20     5257.39     5540.10    211.56 o
   1   2  20     1059.19      990.44     25.97 o
   2   2  20     7634.31     7418.61    185.89 o
   3   2  20      521.35      442.10     18.75 o
   4   2  20     1168.30      894.10    474.99 o
   5   2  20      665.35      620.70     28.42 o
   6   2  20     1099.88     1033.48     77.68 o
  -9   3  20      118.40      107.56     21.37 o
  -8   3  20     1303.75     1406.95     27.81 o
  -7   3  20      196.96      217.85     27.76 o
  -6   3  20     2957.60     3163.82    105.27 o
  -5   3  20      428.91      440.60     16.79 o
  -4   3  20      817.32      825.37     23.32 o
  -3   3  20      356.21      379.01     17.62 o
  -2   3  20     2038.51     2164.00     61.98 o
  -1   3  20     1923.37     2164.74    103.50 o
   0   3  20     4030.23     4307.09    178.22 o
   1   3  20     2396.00     2351.13     26.35 o
   2   3  20      925.79      878.48     22.07 o
   3   3  20      195.73      186.35     28.25 o
   4   3  20      699.36      680.01     18.34 o
   5   3  20      678.03      589.16     32.32 o
[truncated: 65,958 more chars]
